# Supplementary material for: Organ-Specific, Fibroblast-Derived Matrix as a Tool for Studying Breast Cancer Metastasis
Source: Cancers (Basel). 2021 Jul 2;13(13):3331. doi: 10.3390/cancers13133331 (PMC8269313; doi:10.3390/cancers13133331)
Supplement: Supplementary file 1 [file cancers-13-03331-s001.zip]

Archive with 8 entries (8 files):
- cancers-1231266-supplementary.pdf
- Supplementary Table S1.xlsx
- Supplementary Table S2.xlsx
- Supplementary Table S3.xlsx
- Supplementary Table S4.xlsx
- Supplementary Table S5.xlsx
- Supplementary Table S6.xlsx
- Supplementary Table S7.xlsx
