# Supplementary material for: Organ-Specific, Fibroblast-Derived Matrix as a Tool for Studying Breast Cancer Metastasis
Source: Cancers (Basel). 2021 Jul 2;13(13):3331. doi: 10.3390/cancers13133331 (PMC8269313; doi:10.3390/cancers13133331)
Supplement: Supplementary file 1 [file cancers-13-03331-s001.zip › Supplementary Table S1.xlsx]

## Sheet: Table S1
Supplementary Table 1: Proteomics analysis of organ fibroblast-derived matrix
Protein ID	Protein Name	Gene Name	Log2 Label free quantitation									Core/Associated	Log2 Fold Change			p. value
			Lymph	Lymph	Lymph	Mammary	Mammary	Mammary	Lung	Lung	Lung		Lung vs Lymph	Lung vs Mammary	Mammary vs Lymph	Lung vs Lymph	Lung vs Mammary	Mammary vs Lymph
Q00780	Collagen alpha-1(VIII) chain;Vastatin	Col8a1	25.8056	25.7725	25.0592	28.1879	26.2199	27.2629	26.2028	27.2856	26.581	Core matrisome	2.96763	-0.43673	3.40436	0.00391585	0.580228	0.00171401
Q01149	Collagen alpha-2(I) chain	Col1a2	23.8602	23.9556	24.5361	27.1163	25.7139	28.9018	25.0278	24.891	24.9314	Core matrisome	-1.86072	-2.12852	0.267797	0.0435411	0.0251917	0.741841
E9PX70;Q60847-2;Q60847-5;Q60847;Q60847-4;Q60847-3;F6WIM8	Collagen alpha-1(XII) chain	Col12a1	29.7822	30.8038	29.1198	34.1799	31.477	34.262	32.9837	33.0114	32.6137	Core matrisome	-0.0259267	0.0543	-0.0802267	0.971677	0.940731	0.912544
Q8BLX7;E9Q0X4;A3KFV7	Collagen alpha-1(XVI) chain	Col16a1	21.7208	20.7196	23.3174	22.5433	20.9581	23.0599	19.1724	20.7168	20.2864	Core matrisome	-0.772153	-0.786633	0.01448	0.176451	0.169308	0.978598
E9QPX1;P39061-2;P39061-1;P39061;D3Z5C2	Collagen alpha-1(XVIII) chain;Endostatin	Col18a1	20.7978	20.5201	20.7801	21.2972	18.7481	21.8119	20.3603	20.7263	20.9336	Core matrisome	0.83276	-2.29391	3.12667	0.264302	0.00997589	0.00170477
P11087;P11087-2;CON__Q862S4	Collagen alpha-1(I) chain	Col1a1	28.5994	28.9142	27.3959	28.7773	27.3888	28.7869	27.5901	27.3142	27.6887	Core matrisome	-0.344053	-0.0467133	-0.29734	0.752422	0.965736	0.784986
P08121;A0A087WPJ5	Collagen alpha-1(III) chain	Col3a1	22.6261	25.1714	21.0544	22.8718	21.1256	23.9625	23.2815	22.4908	22.0475	Core matrisome	1.12998	0.246743	0.88324	0.0367471	0.603406	0.0871291
P02463	Collagen alpha-1(IV) chain;Arresten	Col4a1	27.7947	27.5289	27.7302	28.916	27.5608	29.2268	28.8454	29.1141	28.4843	Core matrisome	0.724513	0.453953	0.27056	0.126814	0.318439	0.544345
P08122	Collagen alpha-2(IV) chain;Canstatin	Col4a2	30.2219	30.4985	30.5042	31.0247	29.7241	31.2874	31.1549	31.228	31.0152	Core matrisome	-1.33739	-1.57943	0.242047	0.0293586	0.013826	0.648546
O88207;A3KGE7	Collagen alpha-1(V) chain	Col5a1	25.6117	27.4923	25.6674	26.5258	26.1678	26.8039	24.8732	24.9577	24.9283	Core matrisome	-1.02253	-1.30648	0.28395	0.358967	0.248374	0.794196
Q3U962	Collagen alpha-2(V) chain	Col5a2	22.0918	23.8651	18.9517	22.3554	21.8364	21.5687	19.9231	20.7827	21.1352	Core matrisome	-0.972413	-2.58209	1.60968	0.499538	0.0955614	0.27462
Q04857	Collagen alpha-1(VI) chain	Col6a1	25.7571	28.8485	24.6235	29.4375	25.5042	29.1163	27.1772	24.6945	24.4401	Core matrisome	0.17338	-1.75317	1.92655	0.941366	0.464305	0.422842
Q02788;D3Z7D5	Collagen alpha-2(VI) chain	Col6a2	22.7353	27.2458	19.9879	27.486	20.8318	27.4308	26.0369	22.9203	21.5319	Core matrisome	-0.481533	-2.54482	2.06329	0.776044	0.15674	0.241487
E9PWQ3;J3QQ16;A0A087WS16;D3YWD1		Col6a3	26.3314	29.0622	23.5046	29.7457	25.5636	29.7786	27.9218	24.8037	24.728	Core matrisome	1.14405	-0.533767	1.67782	0.0654165	0.351678	0.0135254
Q60675;A0A087WRP2	Laminin subunit alpha-2	Lama2	26.4946	26.2215	26.9	25.4445	25.7621	25.3846	25.4364	25.804	25.4198	Core matrisome	1.42457	0.09596	1.32861	0.136788	0.914524	0.161822
Q8K482	EMILIN-2	Emilin2	29.5576	29.5313	29.6578	28.53	28.086	29.1776	26.8223	27.3053	27.4569	Core matrisome	2.54676	4.12361	-1.57685	0.0176829	0.00120195	0.105008
F8VQJ3;P02468;F6SFQ3;F6TLW1;A2ATM9;Q9R0B6	Laminin subunit gamma-1	Lamc1	29.4074	28.6134	29.7937	28.1711	28.1988	28.6676	29.7041	29.6186	29.5435	Core matrisome	0.723913	-0.02101	0.744923	0.0901431	0.957089	0.082582
Q80YX1;Q80YX1-2;Q80YX1-3;Q80YX1-5;Q80YX1-4;Q80YX0	Tenascin	Tnc	28.8882	28.5859	28.4766	31.7151	29.8252	31.2018	28.5263	28.0595	28.5818	Core matrisome	-1.62293	-1.22041	-0.402523	0.00229775	0.011249	0.31819
Q03350	Thrombospondin-2	Thbs2	23.582	24.37	23.2304	26.4174	25.2533	26.3642	19.599	20.2035	22.5322	Core matrisome	-1.00194	0.20237	-1.20431	0.133796	0.746134	0.0792997
P21956-2;P21956	Lactadherin	Mfge8	24.0741	24.2913	24.9506	27.5681	25.3405	27.4054	28.3586	28.0622	28.4032	Core matrisome	-0.228223	-0.291233	0.06301	0.612555	0.520132	0.888001
Q5NCU4;P07214;Q5NCU3	SPARC	Sparc	24.3819	27.0551	22.987	27.9432	26.6764	28.539	26.6593	26.7	26.1193	Core matrisome	-0.52642	-0.822767	0.296347	0.678021	0.519525	0.814554
Q99JR5;H3BJ97;H3BKM8	Tubulointerstitial nephritis antigen-like	Tinagl1	24.2339	28.3267	23.031	28.458	27.5334	29.0042	30.4332	30.2059	27.831	Core matrisome	-2.38742	-1.40305	-0.984377	0.000132013	0.00433634	0.0257141
Q62009;Q62009-3;Q62009-4	Periostin	Postn	25.607	27.8694	26.5885	34.3824	28.7106	34.1748	31.6396	30.2654	30.3044	Core matrisome	1.62992	0.78574	0.844177	0.00280102	0.0788869	0.0622812
Q640N1;Q640N1-2	Adipocyte enhancer-binding protein 1	Aebp1	24.7795	25.7113	23.8697	27.4327	24.0126	26.901	26.6524	26.1826	25.7992	Core matrisome	-0.120533	-0.217027	0.0964933	0.846515	0.728108	0.876802
M0QWP1;Z4YK85;A2ASQ1-3;A2ASQ1-2;A2ASQ1;Z4YJS5	Agrin;Agrin N-terminal 110 kDa subunit;Agrin C-terminal 110 kDa subunit;Agrin C-terminal 90 kDa fragment;Agrin C-terminal 22 kDa fragment	Agrn	20.3146	21.5646	22.2594	18.0232	20.1532	21.2316	22.9519	24.1062	24.7208	Core matrisome	-0.784333	-0.936697	0.152363	0.234746	0.16291	0.8098
P29268;H3BJW0;H3BK14	Connective tissue growth factor	Ctgf	24.6353	24.127	24.3163	25.3436	25.0812	24.8886	24.4268	25.2137	25.6099	Core matrisome	0.877713	0.644103	0.23361	0.0241659	0.077567	0.486731
P18406	Protein CYR61	Cyr61	27.3173	27.1414	26.7996	26.5992	26.9105	26.5411	24.8722	25.4222	26.0951	Core matrisome	2.14185	1.15367	0.988173	0.0147904	0.137687	0.195992
Q61508;D3Z038;Q61508-2;D3YV22;D3Z0U9	Extracellular matrix protein 1	Ecm1	24.8795	23.462	25.2341	22.6018	23.8751	23.4858	23.1988	22.9552	24.4158	Core matrisome	-0.985287	0.02299	-1.00828	0.0134517	0.944017	0.0120062
Q8BPB5;F6ZFS0	EGF-containing fibulin-like extracellular matrix protein 1	Efemp1	22.88	22.6377	22.68	22.4596	22.7386	23.1885	23.3746	22.2929	21.8455	Core matrisome	1.01236	0.479477	0.53288	0.0392972	0.281164	0.234677
Q99K41	EMILIN-1	Emilin1	25.072	20.1517	25.3611	23.5636	23.5426	24.3677	22.2658	23.1597	23.58	Core matrisome	6.30975	5.05609	1.25366	0.000300786	0.00133116	0.278744
P37889;P37889-2	Fibulin-2	Fbln2	27.1779	27.8893	28.2188	28.6599	28.177	28.9815	29.6799	29.4634	29.0324	Core matrisome	1.96166	1.23798	0.723677	0.00788509	0.0592987	0.237508
A2AQ53;Q61554	Fibrillin-1	Fbn1	31.9539	31.5825	32.256	32.7972	30.5548	32.7299	32.2503	31.7403	31.4402	Core matrisome	0.350577	1.27623	-0.925653	0.371919	0.00803614	0.0357186
Q61555	Fibrillin-2	Fbn2	20.9046	19.9882	20.2123	21.606	19.774	20.1822	20.4487	19.6721	18.6313	Core matrisome	2.55593	2.10872	0.447203	0.00219312	0.00666002	0.47145
A0A087WR50;A0A087WS56;Q3UHL6;P11276;A0A087WSN6;B7ZNJ1;B9EHT6;Q4KL80;A0A087WS99;A0A087WQW8;A0A087WSU6;A0A087WQE0	Fibronectin;Anastellin	Fn1	33.1821	32.5981	33.176	33.3825	32.9345	33.34	33.694	34.1032	33.7921	Core matrisome	1.04137	0.28767	0.7537	0.017062	0.437353	0.0630116
F8WH23;Q61581;E9Q5D9	Insulin-like growth factor-binding protein 7	Igfbp7	22.6528	24.1224	23.5393	25.1	23.4761	24.703	26.9592	25.1534	24.6275	Core matrisome	-0.504647	-0.981293	0.476647	0.393924	0.116482	0.419611
P97927	Laminin subunit alpha-4	Lama4	24.5939	24.4686	24.4017	24.8319	24.5868	25.6441	26.1916	25.1298	25.1799	Core matrisome	1.82477	1.03947	0.7853	0.206909	0.457711	0.572036
Q61001	Laminin subunit alpha-5	Lama5	20.9579	17.4762	18.6424	21.0321	18.0916	21.7138	25.4832	25.7917	24.7309	Core matrisome	3.83602	1.50333	2.3327	0.000132748	0.0319555	0.00357631
Q61292	Laminin subunit beta-2	Lamb2	20.6515	19.9733	19.4343	19.9516	20.2562	22.0223	21.9077	22.1721	21.8642	Core matrisome	0.396313	0.48678	-0.0904667	0.194159	0.11929	0.755541
Q8CG19-2;Q8CG19;Q8CG19-3;B1B1E2	Latent-transforming growth factor beta-binding protein 1	Ltbp1	26.5546	25.8185	27.3004	27.6097	25.935	27.4704	29.8395	28.8939	28.6079	Core matrisome	2.5565	2.49153	0.0649667	0.000579108	0.000688634	0.89613
E9Q1D6;Q0VD84;E9QNQ3;O08999;E9Q6B8;D3Z598;E9QPS5;Q8K4G1-2;Q8K4G1-3;Q8K4G1	Latent-transforming growth factor beta-binding protein 2	Ltbp2	23.7741	23.0512	23.835	24.5856	24.0237	24.3121	24.9381	24.4289	24.4174	Core matrisome	4.04819	-1.68612	5.73432	0.0188069	0.261211	0.00298745
Q99PM0;P55002	Microfibrillar-associated protein 2	Mfap2	25.9495	24.7074	25.3196	26.223	24.7547	26.4288	25.4198	24.8459	24.1969	Core matrisome	0.532983	-0.318183	0.851167	0.538457	0.711412	0.334181
F8WJ99;D3Z4D7;Q9QZJ6;D3Z3L7	Microfibrillar-associated protein 5	Mfap5	25.3471	22.7403	26.1553	26.7769	22.3157	27.5059	26.5183	26.6897	26.5089	Core matrisome	1.68484	-1.22672	2.91156	0.108914	0.226706	0.0136317
P10493	Nidogen-1	Nid1	27.5266	27.4405	27.3997	27.2359	27.2497	27.6098	27.9609	27.7238	27.8711	Core matrisome	0.726963	-0.409377	1.13634	0.295212	0.546542	0.116998
O88322	Nidogen-2	Nid2	26.6239	27.2408	26.3624	26.5649	26.3822	27.475	30.1248	28.8485	28.9233	Core matrisome	-0.263967	-0.440223	0.176257	0.621118	0.415771	0.740347
Q9WVB4	Slit homolog 3 protein	Slit3	19.4407	21.9075	21.4478	22.5896	20.4865	22.2735	22.4534	21.501	20.4406	Core matrisome	-2.9492	-5.23339	2.28418	0.00372462	7.97832e-05	0.0145064
P82198	Transforming growth factor-beta-induced protein ig-h3	Tgfbi	23.6255	23.1387	24.1171	25.5919	23.1735	25.5249	24.0905	24.1538	24.8179	Core matrisome	4.29279	1.15811	3.13469	0.00949416	0.394634	0.039458
P35441;Q80YQ1	Thrombospondin-1	Thbs1	28.2469	27.4921	29.4923	28.9483	28.5761	28.2357	27.8035	28.1494	28.4866	Core matrisome	-0.261073	-2.52486	2.26379	0.605434	0.000663721	0.00135584
Q99KC8;D3Z671;F6TIL5	von Willebrand factor A domain-containing protein 5A	Vwa5a	21.9849	21.5314	21.8776	23.4022	21.2374	23.3666	24.1802	23.4724	23.3851	Core matrisome	1.88128	1.01051	0.870767	0.0114657	0.121282	0.174201
Q8R422	CD109 antigen	Cd109	21.7524	21.2439	20.4135	18.4375	20.2385	19.2621	18.8562	20.3305	21.2402	Matrisome-associated	2.18574	-0.1692	2.35494	0.0395216	0.855495	0.0292208
P97857;E9PY08	A disintegrin and metalloproteinase with thrombospondin motifs 1	Adamts1	26.8621	26.6743	27.4987	25.5775	26.4957	25.2534	24.6232	24.7363	25.3732	Matrisome-associated	2.18125	0.11681	2.06444	0.220301	0.945188	0.243879
Q6PI17;P25785;B1AQJ3	Metalloproteinase inhibitor 2	Timp2	26.7577	26.5188	27.5444	25.8042	25.8324	25.8137	24.3506	24.6708	24.7569	Matrisome-associated	1.4964	0.89575	0.600647	0.0114551	0.0891032	0.232371
P18242;F6Y6L6;F8WIR1	Cathepsin D	Ctsd	25.3341	25.64	25.4658	26.4353	26.7761	26.2817	27.6246	27.79	27.8997	Matrisome-associated	0.887117	0.11104	0.776077	0.192236	0.863523	0.248485
P19324	Serpin H1	Serpinh1	27.7281	27.8723	27.1675	28.7231	28.3462	28.8555	28.7005	28.4678	28.7409	Matrisome-associated	5.04886	1.21498	3.83389	0.00177	0.312669	0.00861153
Q62426	Cystatin-B	Cstb	25.742	25.2491	25.4339	26.5268	26.7685	26.4421	25.9177	26.499	27.277	Matrisome-associated	2.7826	-0.0637367	2.84634	0.0746924	0.964023	0.0693652
P21981;G3UXE8	Protein-glutamine gamma-glutamyltransferase 2	Tgm2	29.5538	29.7435	29.0936	31.1075	29.6266	31.3956	32.2424	31.3754	31.8669	Matrisome-associated	-0.21581	-0.126897	-0.0889133	0.771651	0.864276	0.904623
Q9DAV6;O08797;Q9D6A7;I7HJI5		Serpinb9b	24.4654	24.0382	24.6146	26.1677	25.2146	26.1438	24.7123	24.6293	24.7988	Matrisome-associated	-2.10078	-0.864633	-1.23614	0.00103814	0.078697	0.0199083
P58022;P58022-2	Lysyl oxidase homolog 2	Loxl2	24.5271	25.1786	24.2257	26.4099	25.6148	26.384	26.0498	26.9918	26.7266	Matrisome-associated	-1.55704	-0.884113	-0.67293	0.00629372	0.0734667	0.156865
Q9R118	Serine protease HTRA1	Htra1	26.4397	27.0476	27.6564	28.5149	29.0897	28.6171	28.9096	27.5121	28.2799	Matrisome-associated	4.72966	1.91258	2.81708	4.91204e-06	0.00315555	0.000251435
P53690	Matrix metalloproteinase-14	Mmp14	21.6538	22.492	20.8783	24.0255	22.8008	24.0925	22.3997	23.6298	22.9444	Matrisome-associated	-0.994313	0.829613	-1.82393	0.190792	0.267775	0.0295507
Q5SX75;Q60716-2;Q60716;F6ULE1;B0QZH1;Q5SX76;B0QZH2;B0QZH3	Prolyl 4-hydroxylase subunit alpha-2	P4ha2	20.7649	21.1565	21.1755	23.6833	22.2995	23.0515	21.8381	22.5616	22.8504	Matrisome-associated	1.08956	-0.0145833	1.10415	0.0229198	0.971341	0.021603
P28301	Protein-lysine 6-oxidase	Lox	24.2148	22.7886	24.3087	26.1193	24.7864	26.4608	25.3425	25.5687	25.5887	Matrisome-associated	3.75594	1.62797	2.12797	4.40682e-05	0.0101439	0.00225342
P10605	Cathepsin B;Cathepsin B light chain;Cathepsin B heavy chain	Ctsb	23.9298	24.5687	24.7091	27.0796	25.4699	27.0421	28.5674	27.9117	27.9964	Matrisome-associated	2.29148	1.27375	1.01773	3.42739e-05	0.00206883	0.00751806
P98063;E9Q5B9;Q9WVM6;G3X9F5;Q62381	Bone morphogenetic protein 1	Bmp1	20.199	21.4778	22.1326	24.162	24.1026	23.9961	25.9017	25.9531	26.1437	Matrisome-associated	1.63676	1.00523	0.631523	0.148391	0.356162	0.55602
Q9JHI0	Matrix metalloproteinase-19	Mmp19	21.0195	21.8972	22.1569	26.1681	25.1783	25.8529	26.6888	26.4375	26.6388	Matrisome-associated	0.663243	1.02524	-0.361997	0.602041	0.425376	0.774668
E9Q638;Q61072	Disintegrin and metalloproteinase domain-containing protein 9	Adam9	22.6798	20.5305	20.7384	21.7747	21.9373	19.9699	20.8056	20.7575	21.7382	Matrisome-associated	2.51086	0.999033	1.51183	0.0154355	0.262795	0.104728
Q9R001	A disintegrin and metalloproteinase with thrombospondin motifs 5	Adamts5	27.3095	26.6645	28.389	26.7283	26.8255	26.7903	25.8558	25.8504	25.9856	Matrisome-associated	1.18597	-0.50668	1.69265	0.0325377	0.306423	0.00588996
P55097	Cathepsin K	Ctsk	23.0398	22.5958	20.145	23.7566	20.328	23.5905	23.8589	22.9916	23.8404	Matrisome-associated	1.72928	-0.288897	2.01818	0.0128719	0.614629	0.00574441
P06797	Cathepsin L1;Cathepsin L1 heavy chain;Cathepsin L1 light chain	Ctsl	24.8223	24.5984	20.5113	22.716	24.8589	21.2711	23.6649	24.2833	23.9735	Matrisome-associated	1.94561	0.453163	1.49245	0.00133493	0.307184	0.00642648
Q9WUU7	Cathepsin Z	Ctsz	23.4301	21.0314	24.6426	24.7809	24.4473	24.4115	24.9102	25.2994	26.4272	Matrisome-associated	1.31656	-0.648313	1.96487	0.0437824	0.276285	0.00695592
P33434;P33434-2	72 kDa type IV collagenase;PEX	Mmp2	26.5642	26.7079	24.7892	26.2342	25.7513	25.9828	24.7618	25.515	25.4829	Matrisome-associated	4.8971	0.855273	4.04183	1.14971e-06	0.0671087	5.41843e-06
Q922W6;P28862	Stromelysin-1	Mmp3	22.9565	21.9328	19.586	22.483	21.571	22.2593	20.7861	22.0646	21.855	Matrisome-associated	-0.767243	-0.73625	-0.0309933	0.184926	0.201514	0.954907
Q60715-2;Q60715;E9Q7B0	Prolyl 4-hydroxylase subunit alpha-1	P4ha1	24.6435	25.6602	24.4797	24.8604	24.8956	25.0476	25.1373	24.8454	24.349	Matrisome-associated	0.0767767	-0.535857	0.612633	0.925727	0.520459	0.464201
P12388;F6ZFV0	Plasminogen activator inhibitor 2, macrophage	Serpinb2	27.1148	27.148	25.6767	26.6842	26.8154	26.9704	27.752	27.3287	27.9117	Matrisome-associated	-0.15054	-0.1573	0.00676	0.714811	0.702707	0.986855
P32261;A0A0A6YWH7;A0A0A6YXS8;A0A0A6YX49	Antithrombin-III	Serpinc1	24.5897	24.2356	25.1419	25.7444	24.2618	25.5606	23.2281	24.7044	25.7746	Matrisome-associated	1.3844	-0.594747	1.97915	0.0125651	0.211527	0.00168561
P22777;G5E899	Plasminogen activator inhibitor 1	Serpine1	27.8628	27.6953	29.8381	29.9913	28.8726	30.0111	30.5545	30.3984	30.2006	Matrisome-associated	1.01763	0.840803	0.176827	0.0483386	0.0914457	0.699267
P12032	Metalloproteinase inhibitor 1	Timp1	26.7285	20.4654	25.8988	27.3592	26.4177	27.3252	26.1278	27.5467	27.2047	Matrisome-associated	0.340727	-1.1286	1.46933	0.370636	0.0128255	0.00305864
P39876;E9QAB2	Metalloproteinase inhibitor 3	Timp3	27.5407	27.2261	27.4491	27.3625	28.174	27.3271	27.2148	28.9967	28.5508	Matrisome-associated	-0.0867	-0.619897	0.533197	0.900803	0.383694	0.45103
P51655	Glypican-4;Secreted glypican-4	Gpc4	22.6748	22.6911	23.6469	24.044	24.0982	23.8802	24.0167	24.2851	25.1772	Matrisome-associated	1.91912	0.759503	1.15962	0.011499	0.238791	0.0867997
F8WIT2;P14824	Annexin;Annexin A6	Anxa6	23.9143	24.3347	20.1512	24.8704	25.3157	25.1956	25.8915	26.2335	26.3095	Matrisome-associated	1.04711	-0.0052	1.05231	0.0109269	0.987564	0.0106565
P10107	Annexin A1	Anxa1	30.3644	29.57	29.4815	29.3647	29.8174	29.2864	29.6476	29.4961	29.9077	Matrisome-associated	2.36464	1.1184	1.24624	0.00130335	0.0555509	0.0369857
P07356;B0V2N5;B0V2N8;B0V2N7	Annexin A2;Annexin	Anxa2	28.7122	28.4946	28.6748	29.953	29.4849	28.7074	30.3344	29.2056	30.0373	Matrisome-associated	2.59551	-0.0742833	2.6698	0.100533	0.95922	0.0925475
O35639	Annexin A3	Anxa3	24.3061	25.3828	24.2222	23.9059	24.5485	23.7247	24.0237	23.538	24.2707	Matrisome-associated	-2.34753	-1.22398	-1.12355	0.000103763	0.00701885	0.0109682
D3Z0S1;P97429;F7ANV6;S4R1F2	Annexin;Annexin A4	Anxa4	23.5638	23.8726	23.6363	24.073	23.8974	23.1334	23.3044	22.8993	23.7232	Matrisome-associated	0.84883	0.63291	0.21592	0.120176	0.231929	0.671645
P48036	Annexin A5	Anxa5	26.7137	27.5534	26.2657	26.6109	27.03	26.4555	26.5645	26.1515	26.6122	Matrisome-associated	-0.121477	0.19431	-0.315787	0.739838	0.597203	0.396843
Q07076	Annexin A7	Anxa7	23.9069	22.9587	22.2933	24.7907	23.5965	23.1023	24.5063	24.4427	24.1115	Matrisome-associated	1.23191	0.47734	0.75457	0.019706	0.298142	0.1155
Q9QZF2	Glypican-1;Secreted glypican-1	Gpc1	21.8476	21.8301	21.8718	20.1616	22.9736	20.46	19.4025	19.1901	21.7232	Matrisome-associated	-0.69291	-0.115583	-0.577327	0.143014	0.794374	0.213641
O70326	Gremlin-1	Grem1	24.9021	24.2514	25.7631	25.6006	24.9211	25.4232	26.829	27.6026	27.2423	Matrisome-associated	-0.381953	-0.392323	0.01037	0.332491	0.320263	0.978395
P16045	Galectin-1	Lgals1	29.5748	30.7891	28.36	29.3846	29.6192	29.3898	29.1413	30.0678	30.0822	Matrisome-associated	-0.40153	-0.256087	-0.145443	0.341698	0.5377	0.724262
Q8C253;P16110	Galectin;Galectin-3	Lgals3	24.3302	25.384	24.2985	25.5838	23.3352	24.7123	23.3643	25.2272	24.7028	Matrisome-associated	3.34474	1.01758	2.32716	0.00708057	0.314442	0.0383355
B1AQR8;G3X9T7;O08573-2;O08573	Galectin;Galectin-9	Lgals9	21.2875	24.5521	25.5229	25.9922	24.0723	26.2694	26.1198	25.5388	24.2185	Matrisome-associated	1.30049	0.523677	0.776817	0.0414467	0.361226	0.187895
B2RXS4;Q3UH93	Plexin-B2	Plxnb2	20.3545	20.3044	21.4829	21.7991	21.3465	21.545	22.423	22.7611	22.5998	Matrisome-associated	-1.74457	-1.09313	-0.651447	0.0754023	0.238526	0.470527
P28653	Biglycan	Bgn	27.7223	29.2154	26.8435	30.926	28.5119	31.4082	31.2291	29.6942	29.4152	Core matrisome	1.4887	0.485537	1.00317	0.00674491	0.278922	0.0419213
Q9JK53	Prolargin	Prelp	25.5734	27.6899	24.1534	30.9944	27.2719	30.6521	31.4884	30.9055	30.1694	Core matrisome	2.25244	1.90967	0.342773	0.000817648	0.0023351	0.464874
P28654	Decorin	Dcn	23.6363	27.4017	20.9105	27.0889	23.5067	27.5462	27.6232	25.2974	25.5716	Core matrisome	0.18914	0.29925	-0.11011	0.755362	0.623565	0.855784
B1B0C7;E9PZ16	Basement membrane-specific heparan sulfate proteoglycan core protein	Hspg2	29.8985	29.8857	30.2488	30.972	29.5327	31.3303	31.4941	31.6378	31.3903	Core matrisome	-0.2395	-0.11236	-0.12714	0.735379	0.873675	0.857257
E9QMK3;E9QMK2;G3XA35;E9PYH0;Q62059-4;Q62059-3;Q62059-2;Q62059;F7B603;Q8BS97	Versican core protein	Vcan	25.0097	18.6991	19.8864	24.4672	24.2128	23.4542	24.4298	23.5607	23.9525	Core matrisome	1.88066	1.03113	0.849527	0.00103704	0.0271636	0.0576559
O35565	Fibroblast growth factor 10	Fgf10	21.7653	22.3437	22.8197	24.668	23.6238	23.0391	25.7247	24.7701	24.8475	Matrisome-associated	-3.12407	-4.147	1.02293	0.00267786	0.000428956	0.207226
Q9Z1P8;G3UWT7	Angiopoietin-related protein 4	Angptl4	24.3636	25.4304	24.5292	27.3477	25.4787	27.2542	26.8559	28.0933	27.5694	Matrisome-associated	2.7318	0.812653	1.91915	0.00144147	0.205444	0.0108627
P14069	Protein S100-A6	S100a6	26.2082	23.9015	27.904	31.0427	26.4454	30.8446	31.483	32.356	31.5375	Matrisome-associated	2.56959	1.96901	0.600583	0.064374	0.140185	0.632581
Q9R045;Q640P2-2;Q640P2	Angiopoietin-related protein 2	Angptl2	23.8548	21.8756	24.589	24.1296	24.8531	24.4056	21.101	19.1369	20.7094	Matrisome-associated	2.8045	1.33707	1.46743	0.000454175	0.0291112	0.0193546
H7BX38;P40224-1;P40224	Stromal cell-derived factor 1	Cxcl12	27.0057	26.8907	26.641	28.91	24.6461	28.783	31.4399	28.2089	28.5974	Matrisome-associated	1.3588	1.26628	0.0925133	0.0245298	0.0330326	0.857327
Q925A1;Q925A2;P15655	Fibroblast growth factor;Fibroblast growth factor 2	Fgf2	25.1551	25.3465	25.4169	25.8562	24.6844	25.6554	27.6398	25.9817	26.3734	Matrisome-associated	-2.19572	-1.28918	-0.906543	0.0457184	0.205306	0.361585
Q6LDU8;P01139	Beta-nerve growth factor	Ngf	26.2903	25.2933	27.3748	25.7683	25.2407	25.2298	21.8094	25.0143	25.5476	Matrisome-associated	1.72813	0.87994	0.848193	0.0484935	0.273525	0.290014
P08207	Protein S100-A10	S100a10	27.7542	27.4276	25.2034	28.4667	26.4629	28.0001	28.9498	28.518	28.1018	Matrisome-associated	1.23376	0.967683	0.26608	0.00339178	0.0126143	0.411433
P50543	Protein S100-A11	S100a11	28.9453	28.8057	28.5457	28.8782	29.1603	29.0564	29.9837	30.3294	29.6849	Matrisome-associated	0.26767	-0.22197	0.48964	0.79639	0.830466	0.638516
P07091;D3YUT9	Protein S100-A4;Protein S100	S100a4	30.0041	30.7392	26.4348	28.8944	29.8359	29.9168	29.8995	29.5003	28.5813	Matrisome-associated	5.78763	2.34796	3.43967	0.00208429	0.11364	0.0307744
