# Supplementary material for: Organ-Specific, Fibroblast-Derived Matrix as a Tool for Studying Breast Cancer Metastasis
Source: Cancers (Basel). 2021 Jul 2;13(13):3331. doi: 10.3390/cancers13133331 (PMC8269313; doi:10.3390/cancers13133331)
Supplement: Supplementary file 1 [file cancers-13-03331-s001.zip › Supplementary Table S2.xlsx]

## Sheet: Table S2
Supplementary Table 2: Proteomics analysis of lung and mammary ISDoT de-cellularised organs
Gene Name	Division	Label Free Quantitation				Log2 Fold Change
		FatPad	Lymph Node	Lung	Tumour	Lung vs Lymph	Lung vs Mammary	Lymph vs Mammary
A2m	Matrisome-associated	30.32	27.75	31.08	29.03	3.33	0.76	-2.57
Adamts17	Matrisome-associated	26.54	24.9	-	-	-	-	-1.64
Adamtsl4	Matrisome-associated	23.74	23.37	-	-	-	-	-0.37
Adamtsl5	Matrisome-associated	24.83	-	-	-	-	-	-
Adipoq	Core matrisome	24.96	21.29	-	-	-	-	-3.67
Aebp1	Core matrisome	24.34	-	-	-	-	-	-
Agrn	Core matrisome	26.33	24.2	33.03	27.98	8.83	6.7	-2.13
Ambp	Matrisome-associated	26.4	26.01	24.3	-	-1.71	-2.1	-0.39
Angptl2	Matrisome-associated	22.09	-	-	-	-	-	-
Anxa1	Matrisome-associated	31.19	30.3	30.12	34.39	-0.18	-1.07	-0.89
Anxa11	Matrisome-associated	26.84	29.26	29.21	29.72	-0.05	2.37	2.42
Anxa2	Matrisome-associated	33.59	32.91	33.28	35.2	0.37	-0.31	-0.68
Anxa3	Matrisome-associated	28.59	23.66	27.36	30.39	3.7	-1.23	-4.93
Anxa4	Matrisome-associated	29.38	30.55	30.97	31.59	0.42	1.59	1.17
Anxa5	Matrisome-associated	31.12	28.56	29.13	31.55	0.57	-1.99	-2.56
Anxa6	Matrisome-associated	33.59	33.86	32.72	33.95	-1.14	-0.87	0.27
Anxa7	Matrisome-associated	28.76	29.15	26.8	30.17	-2.35	-1.96	0.39
Aspn	Core matrisome	31.13	29.74	30.34	30.39	0.6	-0.79	-1.39
Bgn	Core matrisome	31.34	28.74	31.86	32.26	3.12	0.52	-2.6
Bmp1	Matrisome-associated	22.73	-	-	-	-	-	-
Bmper	Core matrisome	28.03	26.22	25.79	-	-0.43	-2.24	-1.81
C1qa	Matrisome-associated	23.91	28.78	27.7	-	-1.08	3.79	4.87
C1qb	Matrisome-associated	24.95	28	25.53	26.05	-2.47	0.58	3.05
C1qtnf5	Matrisome-associated	23.58	-	-	-	-	-	-
Ccl6	Matrisome-associated	24.61	-	-	-	-	-	-
Cd209b	Matrisome-associated	23.92	25.61	-	-	-	-	1.69
Chad	Core matrisome	27.44	25.5	-	-	-	-	-1.94
Chrdl1	Matrisome-associated	25.75	-	-	-	-	-	-
Col12a1	Core matrisome	27.28	29.01	30.9	35.14	1.89	3.62	1.73
Col14a1	Core matrisome	30.35	28.18	29	30.38	0.82	-1.35	-2.17
Col15a1	Core matrisome	30.41	30.45	28.47	28.52	-1.98	-1.94	0.04
Col18a1	Core matrisome	26.68	25.09	27.69	28.13	2.6	1.01	-1.59
Col1a1	Core matrisome	34.63	34.1	33.34	34.51	-0.76	-1.29	-0.53
Col1a2	Core matrisome	32.69	35	30.72	32.46	-4.28	-1.97	2.31
Col28a1	Core matrisome	22.71	22.43	-	-	-	-	-0.28
Col2a1	Core matrisome	21.36	-	-	-	-	-	-
Col3a1	Core matrisome	28.05	30.2	28.75	29.07	-1.45	0.7	2.15
Col4a1	Core matrisome	28.61	31.75	31.05	28.28	-0.7	2.44	3.14
Col4a2	Core matrisome	30.91	32.16	34.1	31.03	1.94	3.19	1.25
Col4a3	Core matrisome	32	29.99	27.28	-	-2.71	-4.72	-2.01
Col4a4	Core matrisome	31.38	29.23	27.86	-	-1.37	-3.52	-2.15
Col4a5	Core matrisome	28.06	24.68	26.23	-	1.55	-1.83	-3.38
Col5a1	Core matrisome	24.7	-	-	-	-	-	-
Col5a2	Core matrisome	30.28	29.78	29.11	30.9	-0.67	-1.17	-0.5
Col5a3	Core matrisome	25.81	-	-	-	-	-	-
Col6a1	Core matrisome	34.19	34.84	34.56	35.14	-0.28	0.37	0.65
Col6a2	Core matrisome	30.42	33.48	31.61	30.92	-1.87	1.19	3.06
Col6a3	Core matrisome	34.85	35.31	35.7	35.29	0.39	0.85	0.46
Col6a4	Core matrisome	31.2	30.26	28.84	-	-1.42	-2.36	-0.94
Col6a5	Core matrisome	25.78	31.99	27	33.18	-4.99	1.22	6.21
Col6a6	Core matrisome	30.33	31.73	30.67	32.86	-1.06	0.34	1.4
Col7a1	Core matrisome	33.21	23.57	24.39	34.18	0.82	-8.82	-9.64
Col9a1	Core matrisome	23.84	-	-	-	-	-	-
Colec12	Matrisome-associated	25.97	27.44	26.44	-	-1	0.47	1.47
Cspg4	Matrisome-associated	23.84	21.88	-	-	-	-	-1.96
Cst3	Matrisome-associated	25.12	26.62	26.66	-	0.04	1.54	1.5
Cstb	Matrisome-associated	26.6	26.87	-	-	-	-	0.27
Ctsa	Matrisome-associated	25.62	26.37	-	-	-	-	0.75
Ctsb	Matrisome-associated	25.39	27.17	26.09	26.19	-1.08	0.7	1.78
Ctsc	Matrisome-associated	27.93	-	-	-	-	-	-
Ctsd	Matrisome-associated	26.85	24.6	27.66	24.42	3.06	0.81	-2.25
Ctsg	Matrisome-associated	23.83	25.77	24.39	28.23	-1.38	0.56	1.94
Ctsh	Matrisome-associated	26.7	-	-	-	-	-	-
Ctss	Matrisome-associated	27.19	-	-	-	-	-	-
Ctsz	Matrisome-associated	23.47	22.2	23.36	26.64	1.16	-0.11	-1.27
Dcn	Core matrisome	32.09	31.37	30.38	30.66	-0.99	-1.71	-0.72
Dpt	Core matrisome	28.98	30.66	28.8	28.36	-1.86	-0.18	1.68
Ecm1	Core matrisome	26.74	27.44	28.02	25.4	0.58	1.28	0.7
Efemp1	Core matrisome	26.83	26.89	29.75	26.76	2.86	2.92	0.06
Efemp2	Core matrisome	27.06	26.73	26.49	26.64	-0.24	-0.57	-0.33
Egfl7	Matrisome-associated	29.51	30.22	27.47	30.87	-2.75	-2.04	0.71
Elane	Matrisome-associated	24.59	25.39	27.46	24.31	2.07	2.87	0.8
Eln	Core matrisome	28.85	30.3	30.3	29.01	0	1.45	1.45
Emid1	Core matrisome	21.65	23.17	22.93	22.93	-0.24	1.28	1.52
Emilin1	Core matrisome	30.01	31.53	33.52	30.34	1.99	3.51	1.52
Emilin2	Core matrisome	25.23	26.07	24.33	27.88	-1.74	-0.9	0.84
F13a1	Matrisome-associated	25.43	26.14	29.65	24.81	3.51	4.22	0.71
F2	Matrisome-associated	23.56	-	-	-	-	-	-
Fbln1	Core matrisome	25.55	-	-	-	-	-	-
Fbln2	Core matrisome	26.54	23	26.77	31.51	3.77	0.23	-3.54
Fbln5	Core matrisome	24.34	27.09	31.37	29.83	4.28	7.03	2.75
Fbn1	Core matrisome	34.25	33.88	33.57	34.16	-0.31	-0.68	-0.37
Fbn2	Core matrisome	27.63	29.53	26.28	28.44	-3.25	-1.35	1.9
Fga	Core matrisome	30.09	30.91	30.11	30.82	-0.8	0.02	0.82
Fgb	Core matrisome	30.63	30.85	32.33	31.71	1.48	1.7	0.22
Fgg	Core matrisome	31.36	32.22	32.5	32.11	0.28	1.14	0.86
Fgl2	Core matrisome	25.09	-	-	-	-	-	-
Fmod	Core matrisome	21.16	-	-	-	-	-	-
Fn1	Core matrisome	32.31	32.87	34.28	34.98	1.41	1.97	0.56
Fras1	Core matrisome	24	-	-	-	-	-	-
Frem2	Matrisome-associated	24.85	-	-	-	-	-	-
Gas6	Core matrisome	20.86	-	-	-	-	-	-
Hapln1	Core matrisome	20.34	20.34	-	-	-	-	0
Hcfc1	Matrisome-associated	25.53	24.93	25.03	24.71	0.1	-0.5	-0.6
Hmcn1	Core matrisome	26.72	24.72	24.14	-	-0.58	-2.58	-2
Hpx	Matrisome-associated	26.83	24.04	27.08	23.71	3.04	0.25	-2.79
Hrg	Matrisome-associated	25.7	-	-	-	-	-	-
Hspg2	Core matrisome	33.55	33.9	35.9	33.22	2	2.35	0.35
Htra1	Matrisome-associated	25.92	25.24	23.96	24.28	-1.28	-1.96	-0.68
Igfals	Core matrisome	27.59	24.85	24.48	-	-0.37	-3.11	-2.74
Igfbp7	Core matrisome	27.45	26.7	29.62	27.92	2.92	2.17	-0.75
Il1rn	Matrisome-associated	24.95	-	-	-	-	-	-
Itih1	Matrisome-associated	25.12	26.16	-	-	-	-	1.04
Itih2	Matrisome-associated	27.28	23.42	26.15	26.14	2.73	-1.13	-3.86
Itih3	Matrisome-associated	27.19	27.01	27.17	27.73	0.16	-0.02	-0.18
Itih4	Matrisome-associated	24.04	23.11	25.53	22.93	2.42	1.49	-0.93
Itih5	Matrisome-associated	26.88	23.81	23.21	-	-0.6	-3.67	-3.07
Kcp	Core matrisome	23.74	25.48	23.11	-	-2.37	-0.63	1.74
Kng1	Matrisome-associated	26.88	27.6	27.14	-	-0.46	0.26	0.72
Lama1	Core matrisome	27.12	23.59	23.93	-	0.34	-3.19	-3.53
Lama2	Core matrisome	31.52	28.4	31.56	29.23	3.16	0.04	-3.12
Lama3	Core matrisome	28.03	21.31	35.37	27.83	14.06	7.34	-6.72
Lama4	Core matrisome	29.38	26.93	32.1	27.64	5.17	2.72	-2.45
Lama5	Core matrisome	31.64	31.3	36.34	31.9	5.04	4.7	-0.34
Lamb1	Core matrisome	31.03	27.82	33.35	31.15	5.53	2.32	-3.21
Lamb2	Core matrisome	32.01	32.05	35.56	29.53	3.51	3.55	0.04
Lamb3	Core matrisome	29.15	33.94	29.85	32.11	-4.09	0.7	4.79
Lamc1	Core matrisome	32.03	32.14	35.09	31.26	2.95	3.06	0.11
Lamc2	Core matrisome	27.21	32.9	28.3	30.77	-4.6	1.09	5.69
Lgals1	Matrisome-associated	27.08	30.64	27.28	30.51	-3.36	0.2	3.56
Lgals3	Matrisome-associated	25.54	25.41	25.2	28.38	-0.21	-0.34	-0.13
Lgals7	Matrisome-associated	23.85	23.45	-	-	-	-	-0.4
Lgals8	Matrisome-associated	20.47	-	-	-	-	-	-
Lgals9	Matrisome-associated	24.18	27.37	26.37	27.74	-1	2.19	3.19
Lman1	Matrisome-associated	26.08	27.29	27.67	27.21	0.38	1.59	1.21
Lox	Matrisome-associated	22.68	-	-	-	-	-	-
Loxl1	Matrisome-associated	27.6	27.74	30.8	26.36	3.06	3.2	0.14
Lrg1	Core matrisome	25.91	23.86	-	-	-	-	-2.05
Ltbp1	Core matrisome	26.27	26.43	29.88	28.53	3.45	3.61	0.16
Ltbp2	Core matrisome	22.58	-	-	-	-	-	-
Ltbp3	Core matrisome	25.81	25	-	-	-	-	-0.81
Ltbp4	Core matrisome	26.21	27	28.54	27.51	1.54	2.33	0.79
Lum	Core matrisome	31.58	29.29	29.72	29.04	0.43	-1.86	-2.29
Matn4	Core matrisome	23.3	-	-	-	-	-	-
Mbl2	Matrisome-associated	26.08	29.23	25.54	27.31	-3.69	-0.54	3.15
Megf6	Matrisome-associated	25.83	23.59	24.35	-	0.76	-1.48	-2.24
Mfap2	Core matrisome	28.51	29.33	29.77	27.31	0.44	1.26	0.82
Mfap4	Core matrisome	28.37	27.18	27.26	-	0.08	-1.11	-1.19
Mfap5	Core matrisome	25.07	28.07	20.69	23.62	-7.38	-4.38	3
Mfge8	Core matrisome	30.68	28.79	28.7	28.99	-0.09	-1.98	-1.89
Mgp	Core matrisome	22.17	-	-	-	-	-	-
Mmp2	Matrisome-associated	21.89	-	-	-	-	-	-
Mmp9	Matrisome-associated	26.53	27.34	25.44	28.92	-1.9	-1.09	0.81
Mmrn1	Core matrisome	27.94	27.83	27.21	27.76	-0.62	-0.73	-0.11
Mmrn2	Core matrisome	24.77	25.92	29.37	27.53	3.45	4.6	1.15
Nid1	Core matrisome	30.82	30.47	34.07	29.92	3.6	3.25	-0.35
Nid2	Core matrisome	28.98	26.75	32.32	28.64	5.57	3.34	-2.23
Npnt	Core matrisome	33.78	28.71	31.3	30.41	2.59	-2.48	-5.07
Ntn4	Core matrisome	26.44	25.15	-	-	-	-	-1.29
Ogn	Core matrisome	32.14	26.58	28.84	30.37	2.26	-3.3	-5.56
P4ha1	Matrisome-associated	27.12	26.95	-	-	-	-	-0.17
Papln	Core matrisome	24.55	24.55	-	-	-	-	0
Pcolce	Core matrisome	24.78	24.8	24.74	-	-0.06	-0.04	0.02
Pcolce2	Core matrisome	23.26	-	-	-	-	-	-
Pf4	Matrisome-associated	22.4	24.74	-	-	-	-	2.34
Plau	Matrisome-associated	25.69	-	-	-	-	-	-
Plg	Matrisome-associated	27.97	26.92	27.81	29.92	0.89	-0.16	-1.05
Plod1	Matrisome-associated	24.79	25.97	24.49	25.5	-1.48	-0.3	1.18
Plod2	Matrisome-associated	18.98	-	-	-	-	-	-
Plod3	Matrisome-associated	25.61	27.28	-	-	-	-	1.67
Plxdc2	Matrisome-associated	25.04	-	-	-	-	-	-
Plxnb2	Matrisome-associated	25.44	-	-	-	-	-	-
Postn	Core matrisome	34.13	32.67	34.5	35.01	1.83	0.37	-1.46
Prelp	Core matrisome	30.58	28.28	31.29	29.04	3.01	0.71	-2.3
Prg2	Core matrisome	26.36	28.95	26.7	28.92	-2.25	0.34	2.59
Prg3	Core matrisome	26.42	26.88	-	-	-	-	0.46
Pxdn	Core matrisome	25.52	28.42	27.18	26.61	-1.24	1.66	2.9
S100a1	Matrisome-associated	20.61	-	-	-	-	-	-
S100a10	Matrisome-associated	25.84	23.89	29.26	29.27	5.37	3.42	-1.95
S100a11	Matrisome-associated	25.38	28.04	26.92	30.45	-1.12	1.54	2.66
S100a13	Matrisome-associated	25.16	28.1	27.67	26.61	-0.43	2.51	2.94
S100a14	Matrisome-associated	25.24	-	-	-	-	-	-
S100a4	Matrisome-associated	30.1	28.08	28.7	30.78	0.62	-1.4	-2.02
S100a6	Matrisome-associated	31.82	23.38	32.65	25.35	9.27	0.83	-8.44
S100a8	Matrisome-associated	22.98	-	-	-	-	-	-
S100a9	Matrisome-associated	27.51	30.59	31.66	33.25	1.07	4.15	3.08
Sema3e	Matrisome-associated	25.09	25.09	-	-	-	-	0
Sema7a	Matrisome-associated	23.85	-	-	-	-	-	-
Serpina1b	Matrisome-associated	27.44	25.11	25.96	23.65	0.85	-1.48	-2.33
Serpina3k	Matrisome-associated	32.07	28.89	30.24	31.43	1.35	-1.83	-3.18
Serpina3n	Matrisome-associated	24.2	-	-	-	-	-	-
Serpina6	Matrisome-associated	26.5	-	-	-	-	-	-
Serpinb1a	Matrisome-associated	28.57	30.42	28.94	29.75	-1.48	0.37	1.85
Serpinb2	Matrisome-associated	23.87	-	-	-	-	-	-
Serpinb5	Matrisome-associated	25.48	-	-	-	-	-	-
Serpinb6b	Matrisome-associated	24.51	24.87	-	-	-	-	0.36
Serpinb6d	Matrisome-associated	28.06	-	-	-	-	-	-
Serpinb9	Matrisome-associated	25.57	24.11	26.58	-	2.47	1.01	-1.46
Serpinc1	Matrisome-associated	23.67	-	-	-	-	-	-
Serpind1	Matrisome-associated	24.92	-	-	-	-	-	-
Serpine2	Matrisome-associated	23.76	24.78	25.95	-	1.17	2.19	1.02
Serpinf1	Matrisome-associated	24.08	-	-	-	-	-	-
Serpinf2	Matrisome-associated	25.46	27.48	25.28	26.17	-2.2	-0.18	2.02
Serping1	Matrisome-associated	24.34	27.12	24.74	24.34	-2.38	0.4	2.78
Serpinh1	Matrisome-associated	31.01	28.49	26.73	33.4	-1.76	-4.28	-2.52
Sftpa1	Matrisome-associated	32.58	28.68	-	-	-	-	-3.9
Sftpb	Matrisome-associated	30.05	29.52	28.49	-	-1.03	-1.56	-0.53
Sftpc	Matrisome-associated	26.34	-	-	-	-	-	-
Sftpd	Matrisome-associated	24.77	28.68	25.21	28.3	-3.47	0.44	3.91
Sparc	Core matrisome	24.55	26.22	-	-	-	-	1.67
Sparcl1	Core matrisome	25.78	24.8	25.74	-	0.94	-0.04	-0.98
Spon1	Core matrisome	26.14	24.95	-	-	-	-	-1.19
Srpx	Core matrisome	25.89	-	-	-	-	-	-
Srpx2	Core matrisome	23.51	-	-	-	-	-	-
Svep1	Core matrisome	21.99	-	-	-	-	-	-
Tgfbi	Core matrisome	29.52	31.51	30.5	31.45	-1.01	0.98	1.99
Tgm1	Matrisome-associated	21.93	-	-	-	-	-	-
Tgm2	Matrisome-associated	32.89	33.59	34.19	34.37	0.6	1.3	0.7
Thbs1	Core matrisome	25.73	29.59	28.86	28.37	-0.73	3.13	3.86
Timp3	Matrisome-associated	22.92	-	-	-	-	-	-
Tinag	Core matrisome	28.96	26.98	24.36	-	-2.62	-4.6	-1.98
Tinagl1	Core matrisome	28.26	29.37	32.08	29.64	2.71	3.82	1.11
Tnc	Core matrisome	28.52	31.32	24.35	34.49	-6.97	-4.17	2.8
Tnn	Core matrisome	24.82	27.19	-	-	-	-	2.37
Tnxb	Core matrisome	30.98	30.5	31.05	28.22	0.55	0.07	-0.48
Try10	Matrisome-associated	26.85	-	-	-	-	-	-
Vcan	Core matrisome	27.77	28.25	26.5	27.29	-1.75	-1.27	0.48
Vtn	Core matrisome	26.08	25.04	30.7	29.09	5.66	4.62	-1.04
Vwa1	Core matrisome	26.55	26.98	26.79	26.84	-0.19	0.24	0.43
Vwa5a	Core matrisome	26.92	29.81	30.05	-	0.24	3.13	2.89
Vwa9	Core matrisome	24.27	-	-	-	-	-	-
Vwf	Core matrisome	27.64	24.17	32.66	23.95	8.49	5.02	-3.47
Wisp2	Core matrisome	28.36	26.18	24.65	-	-1.53	-3.71	-2.18
