# Supplementary material for: Organ-Specific, Fibroblast-Derived Matrix as a Tool for Studying Breast Cancer Metastasis
Source: Cancers (Basel). 2021 Jul 2;13(13):3331. doi: 10.3390/cancers13133331 (PMC8269313; doi:10.3390/cancers13133331)
Supplement: Supplementary file 1 [file cancers-13-03331-s001.zip › Supplementary Table S3.xlsx]

## Sheet: Table S3
Supplementary Table 3: Comparison of proteomics analysis of ISDoT Lung vs Mammary and Fibroblast ECM Lung vs Mammary
Gene Name	Present in Fibroblast ECM?	Log2FC.Lung_vs_Mammary (Fibroblast ECM)	p.value.Lung_vs_Mammary	Significant p.value.Lung_vs_Mammary (Fibroblast ECM)	Present De-cellularised Lung vs Mammary ECM?	Division	Category	Log2(Lung/Mammary) De-cell
Col1a2	Yes	-2.29391	0.00997589	YES	Yes	Core matrisome	Collagens	-1.97
Lama5	Yes	5.05609	0.00133116	YES	Yes	Core matrisome	ECM Glycoproteins	4.7
Agrn	Yes	4.12361	0.00120195	YES	Yes	Core matrisome	ECM Glycoproteins	6.7
Nid2	Yes	2.49153	0.000688634	YES	Yes	Core matrisome	ECM Glycoproteins	3.34
Ltbp1	Yes	2.10872	0.00666002	YES	Yes	Core matrisome	ECM Glycoproteins	3.61
Mfge8	Yes	1.50333	0.0319555	YES	Yes	Core matrisome	ECM Glycoproteins	-1.98
Lamc1	Yes	1.27623	0.00803614	YES	Yes	Core matrisome	ECM Glycoproteins	3.06
Emilin2	Yes	-1.40305	0.00433634	YES	Yes	Core matrisome	ECM Glycoproteins	-0.9
Tnc	Yes	-2.52486	0.000663721	YES	Yes	Core matrisome	ECM Glycoproteins	-4.17
Ctsb	Yes	1.62797	0.0101439	YES	Yes	Matrisome-associated	ECM Regulators	0.7
Ctsd	Yes	1.27375	0.00206883	YES	Yes	Matrisome-associated	ECM Regulators	0.81
S100a11	Yes	0.967683	0.0126143	YES	Yes	Matrisome-associated	Secreted Factors	1.54
Fn1	Yes	0.644103	0.077567	-	Yes	Core matrisome	ECM Glycoproteins	1.97
Anxa2	Yes	0.47734	0.298142	-	Yes	Matrisome-associated	ECM-affiliated Proteins	-0.31
Col4a1	Yes	0.246743	0.603406	-	Yes	Core matrisome	Collagens	2.44
Bgn	Yes	-0.1692	0.855495	-	Yes	Core matrisome	Proteoglycans	0.52
Col6a3	Yes	-2.54482	0.15674	-	Yes	Core matrisome	Collagens	0.85
Htra1	Yes	-0.50668	0.306423	-	Yes	Matrisome-associated	ECM Regulators	-1.96
Col1a1	Yes	-0.786633	0.169308	-	Yes	Core matrisome	Collagens	-1.29
Fbln2	Yes	0.78574	0.0788869	-	Yes	Core matrisome	ECM Glycoproteins	0.23
Mfap2	Yes	-0.981293	0.116482	-	Yes	Core matrisome	ECM Glycoproteins	1.26
Tgfbi	Yes	-0.409377	0.546542	-	Yes	Core matrisome	ECM Glycoproteins	0.98
Col5a2	Yes	-1.30648	0.248374	-	Yes	Core matrisome	Collagens	-1.17
Fbn2	Yes	-0.936697	0.16291	-	Yes	Core matrisome	ECM Glycoproteins	-1.35
Igfbp7	Yes	1.15367	0.137687	-	Yes	Core matrisome	ECM Glycoproteins	2.17
Dcn	Yes	0.11681	0.945188	-	Yes	Core matrisome	Proteoglycans	-1.71
Col3a1	Yes	-0.0467133	0.965736	-	Yes	Core matrisome	Collagens	0.7
Col6a1	Yes	-2.58209	0.0955614	-	Yes	Core matrisome	Collagens	0.37
Efemp1	Yes	-0.291233	0.520132	-	Yes	Core matrisome	ECM Glycoproteins	2.92
Vwa5a	Yes	1.01051	0.121282	-	Yes	Core matrisome	ECM Glycoproteins	3.13
Postn	Yes	-1.68612	0.261211	-	Yes	Core matrisome	ECM Glycoproteins	0.37
Nid1	Yes	0.48678	0.11929	-	Yes	Core matrisome	ECM Glycoproteins	3.25
Lgals9	Yes	-0.152317	0.892651	-	Yes	Matrisome-associated	ECM-affiliated Proteins	2.19
Hspg2	Yes	0.11104	0.863523	-	Yes	Core matrisome	Proteoglycans	2.35
Fbn1	Yes	-0.217027	0.728108	-	Yes	Core matrisome	ECM Glycoproteins	-0.68
Lgals3	Yes	-0.11236	0.873675	-	Yes	Matrisome-associated	ECM-affiliated Proteins	-0.34
Mfap5	Yes	1.03947	0.457711	-	Yes	Core matrisome	ECM Glycoproteins	-4.38
Col18a1	Yes	0.0543	0.940731	-	Yes	Core matrisome	Collagens	1.01
Lama2	Yes	0.02299	0.944017	-	Yes	Core matrisome	ECM Glycoproteins	0.04
Vcan	Yes	-0.0637367	0.964023	-	Yes	Core matrisome	Proteoglycans	-1.27
Anxa7	Yes	0.523677	0.361226	-	Yes	Matrisome-associated	ECM-affiliated Proteins	-1.96
Col12a1	Yes	-0.43673	0.580228	-	Yes	Core matrisome	Collagens	3.62
Col6a2	Yes	-1.75317	0.464305	-	Yes	Core matrisome	Collagens	1.19
Ctsz	Yes	0.999033	0.262795	-	Yes	Matrisome-associated	ECM Regulators	-0.11
Anxa1	Yes	0.19431	0.597203	-	Yes	Matrisome-associated	ECM-affiliated Proteins	-1.07
Anxa4	Yes	-0.392323	0.320263	-	Yes	Matrisome-associated	ECM-affiliated Proteins	1.59
S100a4	Yes	-0.22197	0.830466	-	Yes	Matrisome-associated	Secreted Factors	-1.4
Tgm2	Yes	1.1184	0.0555509	-	Yes	Matrisome-associated	ECM Regulators	1.3
S100a6	Yes	2.34796	0.11364	-	Yes	Matrisome-associated	Secreted Factors	0.83
Tinagl1	Yes	1.15811	0.394634	-	Yes	Core matrisome	ECM Glycoproteins	3.82
Serpinh1	Yes	-0.0052	0.987564	-	Yes	Matrisome-associated	ECM Regulators	-4.28
Lgals1	Yes	0.29925	0.623565	-	Yes	Matrisome-associated	ECM-affiliated Proteins	0.2
Anxa6	Yes	1.01758	0.314442	-	Yes	Matrisome-associated	ECM-affiliated Proteins	-0.87
Thbs1	Yes	-0.440223	0.415771	-	Yes	Core matrisome	ECM Glycoproteins	3.13
Anxa5	Yes	-0.256087	0.5377	-	Yes	Matrisome-associated	ECM-affiliated Proteins	-1.99
Ecm1	Yes	0.20237	0.746134	-	Yes	Core matrisome	ECM Glycoproteins	1.28
Col4a2	Yes	0.453953	0.318439	-	Yes	Core matrisome	Collagens	3.19
Emilin1	Yes	-0.822767	0.519525	-	Yes	Core matrisome	ECM Glycoproteins	3.51
Prelp	Yes	1.21498	0.312669	-	Yes	Core matrisome	Proteoglycans	0.71
Lamb2	Yes	1.23798	0.0592987	-	Yes	Core matrisome	ECM Glycoproteins	3.55
Anxa3	Yes	-0.115583	0.794374	-	Yes	Matrisome-associated	ECM-affiliated Proteins	-1.23
Lama4	Yes	0.479477	0.281164	-	Yes	Core matrisome	ECM Glycoproteins	2.72
S100a10	Yes	0.87994	0.273525	-	Yes	Matrisome-associated	Secreted Factors	3.42
Bmp1	Yes	1.91258	0.00315555	YES	Yes	Matrisome-associated	ECM Regulators	-
Plxnb2	Yes	1.03113	0.0271636	YES	Yes	Matrisome-associated	ECM-affiliated Proteins	-
Col5a1	Yes	-1.57943	0.013826	YES	Yes	Core matrisome	Collagens	-
Angptl2	Yes	-4.147	0.000428956	YES	Yes	Matrisome-associated	Secreted Factors	-
Aebp1	Yes	0.09596	0.914524	-	Yes	Core matrisome	ECM Glycoproteins	-
Ltbp2	Yes	0.28767	0.437353	-	Yes	Core matrisome	ECM Glycoproteins	-
Sparc	Yes	-1.22672	0.226706	-	Yes	Core matrisome	ECM Glycoproteins	-
Cstb	Yes	-0.0145833	0.971341	-	Yes	Matrisome-associated	ECM Regulators	-
Lox	Yes	-0.288897	0.614629	-	Yes	Matrisome-associated	ECM Regulators	-
Mmp2	Yes	-0.73625	0.201514	-	Yes	Matrisome-associated	ECM Regulators	-
P4ha1	Yes	-0.1573	0.702707	-	Yes	Matrisome-associated	ECM Regulators	-
Serpinb2	Yes	0.840803	0.0914457	-	Yes	Matrisome-associated	ECM Regulators	-
Serpinc1	Yes	-0.619897	0.383694	-	Yes	Matrisome-associated	ECM Regulators	-
Timp3	Yes	0.63291	0.231929	-	Yes	Matrisome-associated	ECM Regulators	-
Grem1	Yes	1.90967	0.0023351	YES	No	#N/A	#N/A	#N/A
Fgf10	Yes	1.33707	0.0291112	YES	No	#N/A	#N/A	#N/A
Fgf2	Yes	1.26628	0.0330326	YES	No	#N/A	#N/A	#N/A
Serpinb9b	Yes	-1.1286	0.0128255	YES	No	#N/A	#N/A	#N/A
Cyr61	Yes	-1.22041	0.011249	YES	No	#N/A	#N/A	#N/A
Timp2	Yes	-1.22398	0.00701885	YES	No	#N/A	#N/A	#N/A
Col16a1	Yes	-2.12852	0.0251917	YES	No	#N/A	#N/A	#N/A
Thbs2	Yes	-5.23339	7.97832e-05	YES	No	#N/A	#N/A	#N/A
Col8a1	Yes	-0.533767	0.351678	-	No	#N/A	#N/A	#N/A
Ctgf	Yes	-0.02101	0.957089	-	No	#N/A	#N/A	#N/A
Slit3	Yes	-0.318183	0.711412	-	No	#N/A	#N/A	#N/A
Adam9	Yes	-0.126897	0.864276	-	No	#N/A	#N/A	#N/A
Adamts1	Yes	-0.864633	0.078697	-	No	#N/A	#N/A	#N/A
Adamts5	Yes	-0.884113	0.0734667	-	No	#N/A	#N/A	#N/A
Cd109	Yes	0.829613	0.267775	-	No	#N/A	#N/A	#N/A
Ctsk	Yes	1.00523	0.356162	-	No	#N/A	#N/A	#N/A
Ctsl	Yes	1.02524	0.425376	-	No	#N/A	#N/A	#N/A
Loxl2	Yes	0.453163	0.307184	-	No	#N/A	#N/A	#N/A
Mmp14	Yes	-0.648313	0.276285	-	No	#N/A	#N/A	#N/A
Mmp19	Yes	0.855273	0.0671087	-	No	#N/A	#N/A	#N/A
Mmp3	Yes	-0.535857	0.520459	-	No	#N/A	#N/A	#N/A
P4ha2	Yes	-0.594747	0.211527	-	No	#N/A	#N/A	#N/A
Serpine1	Yes	0.759503	0.238791	-	No	#N/A	#N/A	#N/A
Timp1	Yes	-0.0742833	0.95922	-	No	#N/A	#N/A	#N/A
Gpc1	Yes	-1.09313	0.238526	-	No	#N/A	#N/A	#N/A
Gpc4	Yes	0.485537	0.278922	-	No	#N/A	#N/A	#N/A
Angptl4	Yes	0.812653	0.205444	-	No	#N/A	#N/A	#N/A
Cxcl12	Yes	1.96901	0.140185	-	No	#N/A	#N/A	#N/A
Ngf	Yes	-1.28918	0.205306	-	No	#N/A	#N/A	#N/A
