# Supplementary material for: Organ-Specific, Fibroblast-Derived Matrix as a Tool for Studying Breast Cancer Metastasis
Source: Cancers (Basel). 2021 Jul 2;13(13):3331. doi: 10.3390/cancers13133331 (PMC8269313; doi:10.3390/cancers13133331)
Supplement: Supplementary file 1 [file cancers-13-03331-s001.zip › Supplementary Table S4.xlsx]

## Sheet: Table S4
Supplementary Table 4: Protein Kinase Inhibitor Libraries stock plates used for drug screening on FDM's
1mM Stock Solution in DMSO
	InhibitorSelectTM Protein Kinase Inhibitor Library I, Cat. No. 539744
		1	2	3	4	5	6	7	8	9	10	11	12
		DMSO	121767	121790	124011	124012	124018	124020	521275	189404	197221	203290	BLANK
	A	0	AG 1024	AGL 2043	Akt Inhibitor IV	Akt Inhibitor V, Triciribine	Akt Inhibitor VIII, Isozyme-Selective, Akti-1/2	Akt Inhibitor X	PDK1/Akt/Flt Dual Pathway Inhibitor	Aurora Kinase Inhibitor II	Bcr-abl Inhibitor	Bisindolylmaleimide I	0
		A1	A2	A3	A4	A5	A6	A7	A8	A9	A10	A11	A12
		DMSO	203297	203696	220285	234505	260961	260962	528100	266788	317200	324673	BLANK
	B	0	Bisindolylmaleimide IV	BPIQ-I	Chelerythrine Chloride	Compound 56	DNA-PK Inhibitor II	DNA-PK Inhibitor III	PI-103	Diacylglycerol Kinase Inhibitor II	DMBI	EGFR/ErbB-2 Inhibitor	0
		B1	B2	B3	B4	B5	B6	B7	B8	B9	B10	B11	B12
		DMSO	324674	324840	343020	343021	344036	365250	365251	371806	375670	343022	BLANK
	C	0	EGFR Inhibitor	EGFR/ErbB-2/ErbB-4 Inhibitor	Flt-3 Inhibitor	Flt-3 Inhibitor II	cFMS Receptor Tyrosine Kinase Inhibitor	Gö 6976	Gö 6983	GTP-14564	Herbimycin A, Streptomyces sp.	Flt-3 Inhibitor III	0
		C1	C2	C3	C4	C5	C6	C7	C8	C9	C10	C11	C12
		DMSO	407248	407601	420099	420104	420121	420126	428205	440202	440203	448101	BLANK
	D	0	IGF-1R Inhibitor II	IRAK-1/4 Inhibitor	JAK Inhibitor I	JAK3 Inhibitor II	JAK3 Inhibitor IV	JAK3 Inhibitor VI	Lck Inhibitor	LY 294002	LY 303511	Met Kinase Inhibitor	0
		D1	D2	D3	D4	D5	D6	D7	D8	D9	D10	D11	D12
		DMSO	513035	513040	521231	521232	521233	521234	527450	527455	528106	528108	BLANK
	E	0	PD 158780	PD 174265	PDGF Receptor Tyrosine Kinase Inhibitor II	PDGF Receptor Tyrosine Kinase Inhibitor III	PDGF Receptor Tyrosine Kinase Inhibitor IV	PDGF RTK Inhibitor	PKR Inhibitor	PKR Inhibitor, Negative Control	PI 3-Kg Inhibitor	PI 3-Kg Inhibitor II	0
		E1	E2	E3	E4	E5	E6	E7	E8	E9	E10	E11	E12
		DMSO	529574	529581	539652	539654	553210	555553	555554	539648	567805	572660	BLANK
	F	0	PP3	PP1 Analog II, 1NM-PP1	PKCbII/EGFR Inhibitor	PKCb Inhibitor	Rapamycin	Rho Kinase Inhibitor III, Rockout	Rho Kinase Inhibitor IV	Staurosporine, N-benzoyl-	Src Kinase Inhibitor I	SU11652	0
		F1	F2	F3	F4	F5	F6	F7	F8	F9	F10	F11	F12
		DMSO	574711	574712	574713	616451	616453	658390	658401	658440	658550	658551	BLANK
	G	0	Syk Inhibitor	Syk Inhibitor II	Syk Inhibitor III	TGF-b RI Kinase Inhibitor	TGF-b RI Inhibitor III	AG 9	AG 490	AG 112	AG 1295	AG 1296	0
		G1	G2	G3	G4	G5	G6	G7	G8	G9	G10	G11	G12
		DMSO	658552	676480	676481	676482	676485	676487	676489	260964	189405	569397	BLANK
	H	0	AG 1478	VEGF Receptor 2 Kinase Inhibitor I	VEGF Receptor Tyrosine Kinase Inhibitor II	VEGF Receptor Tyrosine Kinase Inhibitor III, KRN633	VEGF Receptor 2 Kinase Inhibitor II	VEGF Receptor 2 Kinase Inhibitor III	VEGF Receptor 2 Kinase Inhibitor IV	DNA-PK Inhibitor V	Aurora Kinase Inhibitor III	Staurosporine, Streptomyces sp.	0
		H1	H2	H3	H4	H5	H6	H7	H8	H9	H10	H11	H12
	InhibitorSelectTM 96-Well Protein Kinase Inhibitor Library II, Cat. No. 539745
		1	2	3	4	5	6	7	8	9	10	11	12
		DMSO	422706	118500	118501	126870	126871	128125	128135	164640	171260	189405	BLANK
	A		KN-62	ATM Kinase Inhibitor	ATM/ATR Kinase Inhibitor	Alsterpaullone	Alsterpaullone, 2-Cyanoethyl	Aloisine A	Aloisine, RP106	Aminopurvalanol A	AMPK Inhibitor, Compound C	Aurora Kinase Inhibitor III	0
		A1	A2	A3	A4	A5	A6	A7	A8	A9	A10	A11	A12
		DMSO	189406	402085	196870	203600	217695	217696	217714	217720	218696	218710	BLANK
	B		Aurora Kinase/Cdk Inhibitor	Indirubin-3′-monoxime	BAY 11-7082	Bohemine	Cdk1 Inhibitor	Cdk1 Inhibitor, CGP74514A	Cdk1/2 Inhibitor III	Cdk1/5 Inhibitor	Casein Kinase I Inhibitor, D4476	Casein Kinase II Inhibitor III, TBCA	0
		B1	B2	B3	B4	B5	B6	B7	B8	B9	B10	B11	B12
		DMSO	219476	219477	219478	219479	220486	234503	238803	238804	219491	328009	BLANK
	C		Cdk4 Inhibitor	Cdk4 Inhibitor II, NSC 625987	Cdk4 Inhibitor III	Cdc2-Like Kinase Inhibitor, TG003	Chk2 Inhibitor II	Compound 52	Cdk2 Inhibitor III	Cdk2 Inhibitor IV, NU6140	Cdk/Crk Inhibitor	ERK Inhibitor III	0
		C1	C2	C3	C4	C5	C6	C7	C8	C9	C10	C11	C12
		DMSO	688000	328007	328008	341251	361540	361541	361549	361550	361551	361553	BLANK
	D		ROCK Inhibitor, Y-27632	ERK Inhibitor II, FR180204	ERK Inhibitor II, Negative control	Fascaplysin, Synthetic	GSK-3b Inhibitor I	GSK-3b Inhibitor II	GSK-3b Inhibitor VIII	GSK-3 Inhibitor IX	GSK-3 Inhibitor X	GSK-3b Inhibitor XI	0
		D1	D2	D3	D4	D5	D6	D7	D8	D9	D10	D11	D12
		DMSO	572635	361555	371957	400090	401481	402081	420119	420123	420129	420136	BLANK
	E		SU6656	GSK-3 Inhibitor XIII	Isogranulatimide	IC261	IKK-2 Inhibitor IV	Indirubin Derivative E804	JNK Inhibitor II	JNK Inhibitor, Negative Control	JNK Inhibitor V	JNK Inhibitor IX	0
		E1	E2	E3	E4	E5	E6	E7	E8	E9	E10	E11	E12
		DMSO	475863	420135	420298	422000	422708	444937	444938	444939	454861	481406	BLANK
	F		MK2a Inhibitor	JNK Inhibitor VIII	K-252a, Nocardiopsis sp.	Kenpaullone	KN-93	MEK Inhibitor I	MEK Inhibitor II	MEK1/2 Inhibitor	MNK1 Inhibitor	NF-kB Activation Inhibitor	0
		F1	F2	F3	F4	F5	F6	F7	F8	F9	F10	F11	F12
		DMSO	506121	506126	513000	513030	559396	540500	361554	371963	559387	559388	BLANK
	G		p38 MAP Kinase Inhibitor III	p38 MAP Kinase Inhibitor	PD 98059	PD 169316	SB220025	Purvalanol A	GSK-3b Inhibitor XII, TWS119	H-89, Dihydrochloride	SB 202474, Negative control for p38 MAPK inhibition studies	SB 202190	0
		G1	G2	G3	G4	G5	G6	G7	G8	G9	G10	G11	G12
		DMSO	559389	371970	559402	565625	567305	567731	569397	570250	572650	616373	BLANK
	H		SB 203580	HA 1077, Dihydrochloride	SB 218078	SC-68376	SKF-86002	Sphingosine Kinase Inhibitor	Staurosporine, Streptomyces sp.	STO-609	SU9516	Tpl2 Kinase Inhibitor	0
		H1	H2	H3	H4	H5	H6	H7	H8	H9	H10	H11	H12
	InhibitorSelectTM Protein Kinase Inhibitor Library III, Cat. No. 539746
		1	2	3	4	5	6	7	8	9	10	11	12
		116890	124029	181305	191500	203294	203303	203881	203882	208922	217699	217707	BLANK
	A	Adenosine Kinase Inhibitor	Akt Inhibitor XII, Isozyme-Selective, Akti-2	Arcyriaflavin A, Synthetic	1-Azakenpaullone	Bisindolylmaleimide III, Hydrochloride	Bisindolylmaleimide V	CR8, (R)-Isomer	CR8, (S)-Isomer	CaMKII Inhibitor, CK59	Cdk1 Inhibitor IV, RO-3306	c7/Cdk9 Inhibitor	0
		A1	A2	A3	A4	A5	A6	A7	A8	A9	A10	A11	A12
		218697	218699	218713	219445	219448	219457	220485	234501	238806	238811	238900	BLANK
	B	Casein Kinase II Inhibitor I	Casein Kinase II Inhibitor II, DMAT	Keratinocyte Differentiation Inducer	Cdk2 Inhibitor II	Cdk2/5 Inhibitor	Cdk Inhibitor, p35	Chk2 Inhibitor	Compound 401	Cdk2/9 Inhibitor	Cdk9 Inhibitor II	4-Cyano-3-methylisoquinoline	0
		B1	B2	B3	B4	B5	B6	B7	B8	B9	B10	B11	B12
		324515	361556	365252	371958	371964	401482	401483	401486	401487	401488	401489	BLANK
	C	eEF-2 Kinase Inhibitor, NH125	GSK-3 Inhibitor IX, Control, MeBIO	Gö 7874, Hydrochloride	H-8, Dihydrochloride	HA 1004, Dihydrochloride	IKK-2 Inhibitor V	IKK-2 Inhibitor VI	IKK Inhibitor VII	IKK-2 Inhibitor VIII	IKK-3 Inhibitor IX	IKK Inhibitor X	0
		C1	C2	C3	C4	C5	C6	C7	C8	C9	C10	C11	C12
		401490	402086	406170	407900	420320	422709	440206	444965	475864	475880	480065	BLANK
	D	IKK-2 Inhibitor XI	Indirubin-3′-monoxime, 5-Iodo-	IP3K Inhibitor	5-Iodotubercidin	KT5720	KN-92	LY 294002, 4'-NH2	MEK1/2 Inhibitor II	MK-2 Inhibitor III	ML-7, Hydrochloride	Necroptotic Inhibitor, Nec-1	0
		D1	D2	D3	D4	D5	D6	D7	D8	D9	D10	D11	D12
		DMSO	495621	506106	506153	506157	506158	506163	524611	526520	526522	526523	BLANK
	E	0	Olomoucine II	p21-Activated Kinase Inhibitor III, IPA-3	p38 MAP Kinase Inhibitor IV	p38 MAP Kinase Inhibitor VI, JX401	p38 MAP Kinase Inhibitor VII, SD-169	p38 MAP Kinase Inhibitor VIII	PIKfyve Inhibitor	PIM1 Inhibitor II	PIM1 Kinase Inhibitor IV	PIM1/2 Kinase Inhibitor V	0
		E1	E2	E3	E4	E5	E6	E7	E8	E9	E10	E11	E12
		DMSO	526524	528111	528112	528113	528114	528116	528282	528283	539644	551590	BLANK
	F	0	PIM1/2 Kinase Inhibitor VI	PI 3-Kα Inhibitor IV	PI 3-Kγ/CKII Inhibitor	PI 3-Kβ Inhibitor VI, TGX-221	PI 3-Kγ Inhibitor VII	PI 3-Kα Inhibitor V	Plk Inhibitor I	Plk Inhibitor II	UCN-01	Quercetagetin	0
		F1	F2	F3	F4	F5	F6	F7	F8	F9	F10	F11	F12
		DMSO	553509	554717	555550	555551	555555	557360	557362	557520	559285	559399	BLANK
	G	0	Ras/Rac Transformation Blocker, SCH 51344	Reversine	Rho Kinase Inhibitor	Rho Kinase Inhibitor II	Rho Kinase Inhibitor V	Roscovitine	Roscovitine, (S)-Isomer	Ro-31-8220	RSK Inhibitor, SL0101	SB 203580, Sulfone	0
		G1	G2	G3	G4	G5	G6	G7	G8	G9	G10	G11	G12
		DMSO	559404	565715	569615	570100	616404	655203	681500	681637	681640	681641	BLANK
	H	0	SB 239063	Scytonemin, Lyngbya sp.	Stem-Cell Factor/c-Kit Inhibitor, ISCK03	Ste11 MAPKKK Activation Inhibitor	Tpl2 Kinase Inhibitor II	TX-1918	WHI-P180, Hydrochloride	Wee1/Chk1 Inhibitor	Wee1 Inhibitor	Wee1 Inhibitor II	0
		H1	H2	H3	H4	H5	H6	H7	H8	H9	H10	H11	H12
