# Supplementary material for: Organ-Specific, Fibroblast-Derived Matrix as a Tool for Studying Breast Cancer Metastasis
Source: Cancers (Basel). 2021 Jul 2;13(13):3331. doi: 10.3390/cancers13133331 (PMC8269313; doi:10.3390/cancers13133331)
Supplement: Supplementary file 1 [file cancers-13-03331-s001.zip › Supplementary Table S5.xlsx]

## Sheet: Table S5
Supplementary Table 5: Drug Inhibition of 4T1 cells on Plastic, Lung FDM, Gelatin, Matrigel and mCAF1 FDM compared to DMSO control
						2-way ANOVA, 4T1 Inhibition; 4T1 Control vs 4T1 Drug Inhibition on Substrate (corrected for multiple comparisons, Sidak)
	% Inhibition 4T1 cells vs DMSO (negative control)					p-value (Drug on Plastic vs DMSO)		p-value (Drug on Lung vs DMSO)		p-value (Drug on Gelatin vs DMSO)		p-value (Drug on Matrigel vs DMSO)		p-value (Drug on mCAF1 vs DMSO)
Inhibitor Name	Plastic	Lung	Gelatin	Matrigel	mCAF1
1-Azakenpaullone	46.1996	28.0549	64.293	50.4879	-9.14148	*	0.0112	ns	0.2036	ns	0.5912	****	<0.0001	ns	>0.9999
4-Cyano-3-methylisoquinoline	56.7858	-13.2404	52.5578	48.6495	-46.127	***	0.0001	ns	>0.9999	ns	0.9868	****	<0.0001	ns	0.9947
5-Iodotubercidin	24.1045	7.74454	59.326	15.6848	34.1098	ns	0.9998	ns	>0.9999	ns	0.8341	ns	>0.9999	ns	>0.9999
Adenosine Kinase Inhibitor	44.5568	11.1779	43.7467	68.2517	-54.1681	*	0.0205	ns	>0.9999	ns	>0.9999	****	<0.0001	ns	0.811
AG 1024	35.6739	2.02197	-2.78301	46.5567	0.928981	ns	0.3316	ns	>0.9999	ns	>0.9999	****	<0.0001	ns	>0.9999
AG 112	21.1316	-11.6153	52.6895	-1.44458	11.3536	ns	>0.9999	ns	>0.9999	ns	0.9994	ns	>0.9999	ns	>0.9999
AG 1295	45.2472	-4.1563	65.9397	1.92711	30.2818	*	0.0159	ns	>0.9999	ns	0.7972	ns	>0.9999	ns	>0.9999
AG 1296	39.4858	-16.114	46.9919	20.6406	27.759	ns	0.1139	ns	>0.9999	ns	>0.9999	ns	0.9913	ns	>0.9999
AG 1478	36.05	-4.34889	-16.6221	19.4284	6.76567	ns	0.3019	ns	>0.9999	ns	>0.9999	ns	0.9989	ns	>0.9999
AG 490	-38.0339	-21.0997	42.4898	-13.0898	15.1892	ns	0.176	ns	0.9563	ns	>0.9999	ns	>0.9999	ns	>0.9999
AG 9	-46.0411	-10.9801	12.7955	-18.1499	23.1075	*	0.0119	ns	>0.9999	ns	>0.9999	ns	>0.9999	ns	>0.9999
AGL 2043	37.5713	-7.74207	-31.4399	47.0593	-22.1456	ns	0.2008	ns	>0.9999	ns	>0.9999	****	<0.0001	ns	>0.9999
Akt Inhibitor IV	78.1553	-4.76297	56.6795	53.2151	92.0796	****	<0.0001	ns	>0.9999	ns	0.9916	****	<0.0001	**	0.001
Akt Inhibitor V, Triciribine	78.0359	0.628626	91.7543	86.0952	66.3495	****	<0.0001	ns	>0.9999	*	0.0366	****	<0.0001	ns	0.2
Akt Inhibitor VIII, Isozyme-Selective, Akti-1/2	23.2305	-10.0647	37.799	48.9498	10.2246	ns	0.0984	ns	>0.9999	ns	>0.9999	****	<0.0001	ns	>0.9999
Akt Inhibitor X	39.951	-2.92922	46.6328	72.7303	-26.8757	***	0.0008	ns	>0.9999	ns	>0.9999	****	<0.0001	ns	>0.9999
Akt Inhibitor XII, Isozyme-Selective, Akti-2	46.2975	97.8034	57.33	64.9607	-12.5914	**	0.0014	****	<0.0001	ns	0.9044	****	<0.0001	ns	>0.9999
Aloisine A	48.126	1.62465	37.9792	53.4313	-3.44814	****	<0.0001	ns	>0.9999	ns	>0.9999	****	<0.0001	ns	>0.9999
Aloisine, RP106	46.9393	-14.3882	41.7482	39.6142	-9.31868	****	<0.0001	ns	>0.9999	ns	>0.9999	**	0.0017	ns	>0.9999
Alsterpaullone	56.1266	-3.92123	45.1956	61.5479	-0.808481	****	<0.0001	ns	>0.9999	ns	>0.9999	****	<0.0001	ns	>0.9999
Alsterpaullone, 2-Cyanoethyl	72.9062	-1.5807	51.8322	55.5922	45.0704	****	<0.0001	ns	>0.9999	ns	0.9912	****	<0.0001	ns	0.9976
Aminopurvalanol A	80.1111	-15.6589	71.6035	77.3672	41.0897	ns	0.9998	ns	>0.9999	ns	0.2555	****	<0.0001	ns	>0.9999
AMPK Inhibitor, Compound C	52.7672	12.9362	27.4848	49.6283	7.86687	*	0.0127	ns	>0.9999	ns	>0.9999	****	<0.0001	ns	>0.9999
Arcyriaflavin A, Synthetic	24.0111	-4.25218	45.0924	44.4151	-70.2442	ns	0.1182	ns	>0.9999	ns	>0.9999	***	0.0001	ns	0.1035
ATM Kinase Inhibitor	41.8602	-9.42407	27.9561	49.5831	2.95488	ns	0.3243	ns	>0.9999	ns	>0.9999	****	<0.0001	ns	>0.9999
ATM/ATR Kinase Inhibitor	35.9346	-8.67549	39.7519	43.9711	-12.2954	****	<0.0001	ns	>0.9999	ns	>0.9999	***	0.0002	ns	>0.9999
Aurora Kinase Inhibitor II	35.7638	-20.1163	37.1802	50.3608	-30.5639	ns	>0.9999	ns	0.9867	ns	>0.9999	****	<0.0001	ns	>0.9999
Aurora Kinase Inhibitor III	63.6375	97.754	74.4671	54.8089	15.0074	ns	>0.9999	****	<0.0001	ns	0.1697	****	<0.0001	ns	>0.9999
Aurora Kinase/Cdk Inhibitor	-8.53748	99.6263	50.6218	44.8692	36.7881	ns	0.9944	****	<0.0001	ns	0.9958	****	<0.0001	ns	>0.9999
BAY 11-7082	5.77034	-8.23208	38.1562	18.4782	-0.662052	***	0.0001	ns	>0.9999	ns	>0.9999	ns	0.9999	ns	>0.9999
Bcr-abl Inhibitor	26.1665	3.50927	50.5342	43.5853	-41.7796	ns	>0.9999	ns	>0.9999	ns	>0.9999	***	0.0002	ns	0.9999
Bisindolylmaleimide I	57.1715	-13.3144	41.4642	46.5767	13.0835	**	0.0019	ns	>0.9999	ns	>0.9999	****	<0.0001	ns	>0.9999
Bisindolylmaleimide III, Hydrochloride	37.2063	12.7398	46.1019	50.6211	-60.8777	ns	0.5228	ns	>0.9999	ns	>0.9999	****	<0.0001	ns	0.4368
Bisindolylmaleimide IV	-20.578	47.7549	-65.6964	24.4598	17.0919	ns	>0.9999	****	<0.0001	ns	0.8069	ns	0.7409	ns	>0.9999
Bisindolylmaleimide V	50.7253	-9.51325	67.0269	82.1484	-40.3611	****	<0.0001	ns	>0.9999	ns	0.45	****	<0.0001	ns	>0.9999
Bohemine	-30.6824	0.281781	12.9519	16.465	-0.565573	**	0.0043	ns	>0.9999	ns	>0.9999	ns	>0.9999	ns	>0.9999
BPIQ-I	-21.8571	-0.21621	-49.877	5.46192	-36.5147	ns	0.116	ns	>0.9999	ns	>0.9999	ns	>0.9999	ns	>0.9999
c7/Cdk9 Inhibitor	65.5837	-3.1111	68.6348	72.9359	-23.8923	ns	>0.9999	ns	>0.9999	ns	0.3741	****	<0.0001	ns	>0.9999
CaMKII Inhibitor, CK59	48.6733	38.1	51.3495	43.4774	-8.21964	****	<0.0001	**	0.0017	ns	0.9934	***	0.0002	ns	>0.9999
Casein Kinase I Inhibitor, D4476	11.921	-4.25173	21.3078	-6.13803	3.51158	ns	>0.9999	ns	>0.9999	ns	>0.9999	ns	>0.9999	ns	>0.9999
Casein Kinase II Inhibitor I	39.4248	1.55838	40.1638	49.7996	-30.5965	****	<0.0001	ns	>0.9999	ns	>0.9999	****	<0.0001	ns	>0.9999
Casein Kinase II Inhibitor II, DMAT	4.353	-0.86064	12.8255	24.2541	-32.8483	ns	>0.9999	ns	>0.9999	ns	>0.9999	ns	0.7657	ns	>0.9999
Casein Kinase II Inhibitor III, TBCA	40.5938	2.78483	27.6973	33.8286	2.3257	****	<0.0001	ns	>0.9999	ns	>0.9999	*	0.0297	ns	>0.9999
Cdc2-Like Kinase Inhibitor, TG003	-80.0221	-2.2323	-20.8024	-17.5716	19.1046	ns	>0.9999	ns	>0.9999	ns	>0.9999	ns	>0.9999	ns	>0.9999
Cdk Inhibitor, p35	14.868	-6.35054	13.4194	20.0746	-51.8202	ns	>0.9999	ns	>0.9999	ns	>0.9999	ns	0.9964	ns	0.9058
Cdk/Crk Inhibitor	93.6081	97.5343	98.9901	99.1434	99.0052	ns	0.8255	****	<0.0001	**	0.0019	****	<0.0001	***	0.0002
Cdk1 Inhibitor	12.3382	7.55457	62.0113	47.2351	17.8965	**	0.0046	ns	>0.9999	ns	0.7104	****	<0.0001	ns	>0.9999
Cdk1 Inhibitor IV, RO-3306	60.0216	-2.27962	52.7127	54.9572	17.0085	ns	0.3107	ns	>0.9999	ns	0.9856	****	<0.0001	ns	>0.9999
Cdk1 Inhibitor, CGP74514A	21.5893	85.8336	52.7235	66.4827	53.7827	****	<0.0001	****	<0.0001	ns	0.9855	****	<0.0001	ns	0.8289
Cdk1/2 Inhibitor III	95.4507	1.23466	89.953	90.0524	97.7684	****	<0.0001	ns	>0.9999	*	0.0116	****	<0.0001	***	0.0003
Cdk1/5 Inhibitor	-15.9068	-9.69201	-4.0635	5.87293	17.2459	****	<0.0001	ns	>0.9999	ns	>0.9999	ns	>0.9999	ns	>0.9999
Cdk2 Inhibitor II	-9.23777	-5.543	31.5804	14.6957	18.1122	ns	>0.9999	ns	>0.9999	ns	>0.9999	ns	>0.9999	ns	>0.9999
Cdk2 Inhibitor III	-27.8488	6.48671	15.9274	-36.9527	21.9694	ns	>0.9999	ns	>0.9999	ns	>0.9999	**	0.0067	ns	>0.9999
Cdk2 Inhibitor IV, NU6140	44.2813	-6.33946	-12.1141	-9.7611	80.4709	ns	>0.9999	ns	>0.9999	ns	>0.9999	ns	>0.9999	*	0.014
Cdk2/5 Inhibitor	-35.9357	-8.14368	8.83443	1.58442	4.67928	ns	>0.9999	ns	>0.9999	ns	>0.9999	ns	>0.9999	ns	>0.9999
Cdk2/9 Inhibitor	94.9994	-5.45055	88.7997	91.9553	96.5817	****	<0.0001	ns	>0.9999	*	0.0145	****	<0.0001	***	0.0003
Cdk4 Inhibitor	60.37	4.30049	41.6516	38.4638	6.51744	ns	>0.9999	ns	>0.9999	ns	>0.9999	**	0.0031	ns	>0.9999
Cdk4 Inhibitor II, NSC 625987	-66.9742	-13.6149	-7.36149	-8.48165	4.29088	****	<0.0001	ns	>0.9999	ns	>0.9999	ns	>0.9999	ns	>0.9999
Cdk4 Inhibitor III	-21.0537	99.523	30.4853	-14.058	12.3626	ns	>0.9999	****	<0.0001	ns	>0.9999	ns	>0.9999	ns	>0.9999
Cdk9 Inhibitor II	12.0441	-8.89037	10.5112	11.0067	-4.98285	****	<0.0001	ns	>0.9999	ns	>0.9999	ns	>0.9999	ns	>0.9999
cFMS Receptor Tyrosine Kinase Inhibitor	-59.7319	2.62019	-87.2822	-15.6624	11.3477	****	<0.0001	ns	>0.9999	ns	0.0742	ns	>0.9999	ns	>0.9999
Chelerythrine Chloride	-4.97509	4.48148	-42.9771	20.0025	8.26455	ns	>0.9999	ns	>0.9999	ns	>0.9999	ns	0.9968	ns	>0.9999
Chk2 Inhibitor	-14.2637	1.051	1.22741	4.70842	-0.486133	ns	>0.9999	ns	>0.9999	ns	>0.9999	ns	>0.9999	ns	>0.9999
Chk2 Inhibitor II	-72.4438	22.0919	-10.8585	-26.6671	21.544	ns	0.9998	ns	0.893	ns	>0.9999	ns	0.4543	ns	>0.9999
Compound 401	-9.30881	-6.33795	9.16531	-1.51889	3.9392	****	<0.0001	ns	>0.9999	ns	>0.9999	ns	>0.9999	ns	>0.9999
Compound 52	-52.6674	5.96098	-3.62516	-29.6944	37.4555	****	<0.0001	ns	>0.9999	ns	>0.9999	ns	0.1678	ns	>0.9999
Compound 56	-18.3453	4.56965	42.3547	5.80401	11.0165	****	<0.0001	ns	>0.9999	ns	>0.9999	ns	>0.9999	ns	>0.9999
CR8, (R)-Isomer	96.6745	-11.1841	98.6672	99.4898	95.9616	***	0.0004	ns	>0.9999	**	0.002	****	<0.0001	***	0.0004
CR8, (S)-Isomer	96.4599	60.2432	98.9163	99.3968	95.815	ns	>0.9999	****	<0.0001	**	0.0019	****	<0.0001	***	0.0004
Diacylglycerol Kinase Inhibitor II	-33.445	-1.98693	-29.0919	8.28597	-10.9611	****	<0.0001	****	<0.0001	ns	>0.9999	ns	>0.9999	ns	>0.9999
DMBI	-19.3496	2.63188	6.46411	8.07184	0.968242	*	0.0155	ns	>0.9999	ns	>0.9999	ns	>0.9999	ns	>0.9999
DNA-PK Inhibitor II	-13.0317	34.1285	-23.4129	9.65753	-9.82253	****	<0.0001	ns	>0.9999	ns	>0.9999	ns	>0.9999	ns	>0.9999
DNA-PK Inhibitor III	-24.1157	-5.22808	-13.7245	0.893948	-5.96093	ns	0.3477	*	0.0138	ns	>0.9999	ns	>0.9999	ns	>0.9999
DNA-PK Inhibitor V	92.7431	-6.09098	77.3808	58.0397	54.529	ns	0.3007	ns	>0.9999	ns	0.2907	****	<0.0001	ns	0.7935
eEF-2 Kinase Inhibitor, NH125	93.1626	52.7695	78.4849	81.4881	83.2006	****	<0.0001	ns	>0.9999	ns	0.0904	****	<0.0001	**	0.0078
EGFR Inhibitor	85.0128	-3.31831	62.5988	67.7426	89.2389	****	<0.0001	****	<0.0001	ns	0.9098	****	<0.0001	**	0.002
EGFR/ErbB-2 Inhibitor	54.1311	4.41293	32.8818	46.4654	12.6604	****	<0.0001	ns	>0.9999	ns	>0.9999	****	<0.0001	ns	>0.9999
EGFR/ErbB-2/ErbB-4 Inhibitor	-3.51033	5.81489	-42.8062	-6.64251	19.986	*	0.0374	ns	>0.9999	ns	>0.9999	ns	>0.9999	ns	>0.9999
ERK Inhibitor II, FR180204	-58.3212	-14.2656	-5.46954	-37.8465	1.40805	*	0.0109	ns	>0.9999	ns	>0.9999	**	0.0043	ns	>0.9999
ERK Inhibitor II, Negative control	-83.1136	-10.0178	-11.3718	-40.3347	3.24224	ns	>0.9999	ns	>0.9999	ns	>0.9999	**	0.0012	ns	>0.9999
ERK Inhibitor III	41.3697	-2.29286	24.5195	24.7448	-12.4131	****	<0.0001	ns	>0.9999	ns	>0.9999	ns	0.7052	ns	>0.9999
Fascaplysin, Synthetic	84.3542	-6.90584	94.4784	97.7411	76.2956	ns	>0.9999	ns	>0.9999	**	0.0048	****	<0.0001	*	0.033
Flt-3 Inhibitor	-35.4789	30.8684	-55.5997	-5.76798	7.51388	****	<0.0001	ns	>0.9999	ns	0.9954	ns	>0.9999	ns	>0.9999
Flt-3 Inhibitor II	-36.0651	23.8042	26.5582	13.9409	22.6958	****	<0.0001	ns	0.0641	ns	>0.9999	ns	>0.9999	ns	>0.9999
Flt-3 Inhibitor III	72.5996	5.06169	88.5316	95.2131	65.2686	****	<0.0001	ns	0.7029	ns	0.0612	****	<0.0001	ns	0.237
G√∂ 6976	72.712	-8.3065	67.2246	50.9473	34.5338	**	0.0041	ns	>0.9999	ns	>0.9999	**	0.0051	ns	0.7629
G√∂ 6983	-63.4217	-27.2058	-76.742	-19.0908	11.812	**	0.0072	ns	>0.9999	ns	>0.9999	ns	>0.9999	ns	>0.9999
G√∂ 7874, Hydrochloride	-42.8599	-1.00418	-18.9768	-13.0188	17.8775	****	<0.0001	ns	>0.9999	ns	0.986	ns	0.922	ns	0.5264
GSK-3 Inhibitor IX	42.2319	-2.79122	-7.88967	-37.4831	55.1281	****	<0.0001	ns	>0.9999	ns	>0.9999	ns	0.9668	ns	0.3654
GSK-3 Inhibitor IX, Control, MeBIO	-22.7488	15.9925	2.35271	3.9495	-1.76347	ns	0.0679	ns	0.9978	ns	>0.9999	*	0.0417	ns	>0.9999
GSK-3 Inhibitor X	58.1499	-8.79899	52.6578	-22.587	59.2741	**	0.0046	ns	>0.9999	ns	>0.9999	****	<0.0001	ns	>0.9999
GSK-3 Inhibitor XIII	-14.4864	-19.0183	-25.7778	-21.6965	62.2646	ns	0.9998	ns	>0.9999	ns	>0.9999	****	<0.0001	ns	>0.9999
GSK-3b Inhibitor I	-62.6564	9.49272	10.2749	-33.0738	21.5907	****	<0.0001	ns	0.2222	ns	>0.9999	ns	0.4478	ns	>0.9999
GSK-3b Inhibitor II	-85.6776	14.6617	-4.94526	-46.6385	25.9521	****	<0.0001	ns	>0.9999	ns	>0.9999	ns	>0.9999	*	0.0125
GSK-3b Inhibitor VIII	-62.0634	27.8191	19.6383	-53.9139	24.433	*	0.0221	ns	>0.9999	ns	0.2917	ns	>0.9999	ns	>0.9999
GSK-3b Inhibitor XI	44.5579	0.39265	30.3821	26.7191	15.5913	ns	>0.9999	ns	>0.9999	ns	0.7424	****	<0.0001	ns	>0.9999
GSK-3b Inhibitor XII, TWS119	43.2412	-4.82413	18.301	-0.0400653	81.0065	****	<0.0001	ns	>0.9999	ns	0.3136	ns	0.9995	ns	>0.9999
GTP-14564	-64.211	-1.94695	-77.353	-3.8699	-3.96514	****	<0.0001	ns	0.2767	ns	>0.9999	ns	>0.9999	ns	>0.9999
H-8, Dihydrochloride	-63.0437	-6.95565	25.7227	-17.6663	30.4878	****	<0.0001	ns	>0.9999	ns	>0.9999	ns	>0.9999	ns	>0.9999
H-89, Dihydrochloride	-37.5196	-2.10339	25.6419	-2.21088	36.0131	****	<0.0001	ns	>0.9999	ns	>0.9999	ns	>0.9999	ns	>0.9999
HA 1004, Dihydrochloride	-48.5291	-2.73285	-0.694296	-14.8383	-8.88667	ns	0.1253	ns	>0.9999	ns	>0.9999	ns	>0.9999	ns	>0.9999
HA 1077, Dihydrochloride	21.9213	-23.4752	21.6981	25.2627	4.21617	ns	0.9444	ns	>0.9999	ns	>0.9999	ns	0.6377	ns	>0.9999
Herbimycin A, Streptomyces sp.	95.3937	-10.9306	94.4105	84.4857	97.0025	ns	0.9891	ns	0.7455	*	0.0236	****	<0.0001	***	0.0003
IC261	70.0572	86.6685	85.0788	85.7433	84.1927	****	<0.0001	ns	>0.9999	*	0.0289	****	<0.0001	**	0.0063
IGF-1R Inhibitor II	-44.3493	-3.13602	-98.9665	-4.33786	-1.2271	ns	0.5084	****	<0.0001	*	0.0108	ns	>0.9999	ns	>0.9999
IKK Inhibitor VII	-20.5601	-10.0061	55.4324	81.5994	52.9471	ns	0.9997	ns	>0.9999	ns	0.9506	****	<0.0001	ns	0.8648
IKK Inhibitor X	57.6689	-6.01183	25.8397	42.5134	-10.008	*	0.0145	ns	>0.9999	ns	>0.9999	***	0.0003	ns	>0.9999
IKK-2 Inhibitor IV	-72.0603	4.05166	-8.13318	-40.0308	41.649	**	0.0011	ns	>0.9999	ns	>0.9999	**	0.0014	ns	>0.9999
IKK-2 Inhibitor V	94.5105	80.7313	90.5651	91.1409	82.8801	****	<0.0001	ns	>0.9999	*	0.0103	****	<0.0001	**	0.0084
IKK-2 Inhibitor VI	-59.95	-15.9933	-1.16811	-31.9848	28.4734	****	<0.0001	****	<0.0001	ns	>0.9999	ns	0.0669	ns	>0.9999
IKK-2 Inhibitor VIII	-39.1757	-4.52887	-17.9404	-23.5221	9.43287	***	0.0006	ns	>0.9999	ns	>0.9999	ns	0.8453	ns	>0.9999
IKK-2 Inhibitor XI	28.5624	2.00931	54.9534	48.0158	19.7875	****	<0.0001	ns	>0.9999	ns	0.9592	****	<0.0001	ns	>0.9999
IKK-3 Inhibitor IX	-26.7489	1.67446	-1.26841	-14.608	6.49623	ns	0.6368	ns	>0.9999	ns	>0.9999	ns	>0.9999	ns	>0.9999
Indirubin Derivative E804	67.7369	-5.02186	0.992766	-31.7254	85.4317	****	<0.0001	ns	>0.9999	ns	>0.9999	ns	0.0747	**	0.0048
Indirubin-3‚Ä≤-monoxime	-30.8128	-8.58764	4.50348	2.79312	23.0418	****	<0.0001	ns	>0.9999	ns	>0.9999	ns	>0.9999	ns	>0.9999
Indirubin-3‚Ä≤-monoxime, 5-Iodo-	24.1527	4.54185	18.781	13.2094	16.3971	ns	>0.9999	ns	>0.9999	ns	>0.9999	ns	>0.9999	ns	>0.9999
IP3K Inhibitor	-45.5017	-6.82251	12.068	-18.122	-5.00952	**	0.0096	ns	>0.9999	ns	>0.9999	ns	>0.9999	ns	>0.9999
IRAK-1/4 Inhibitor	-52.0762	-1.00697	-111.746	-10.0924	-6.57091	****	<0.0001	ns	>0.9999	***	0.001	ns	>0.9999	ns	>0.9999
Isogranulatimide	-78.1831	-7.37793	-25.5674	-41.587	9.11263	***	0.0008	ns	>0.9999	ns	>0.9999	***	0.0006	ns	>0.9999
JAK Inhibitor I	-71.648	-5.5358	-101.182	-23.5374	20.7441	**	0.0022	ns	>0.9999	**	0.0073	ns	0.8438	ns	>0.9999
JAK3 Inhibitor II	-53.5978	-6.47274	-52.6031	-13.2694	25.2562	****	<0.0001	ns	>0.9999	ns	0.9994	ns	>0.9999	ns	>0.9999
JAK3 Inhibitor IV	-68.2853	-7.03944	-17.6776	-18.9834	-7.147	****	<0.0001	ns	>0.9999	ns	>0.9999	ns	0.9996	ns	>0.9999
JAK3 Inhibitor VI	32.504	1.33978	-10.989	-19.4055	32.5863	****	<0.0001	ns	>0.9999	ns	>0.9999	ns	0.999	ns	>0.9999
JNK Inhibitor II	-62.6384	-2.64341	-11.8004	-51.0857	27.6658	ns	>0.9999	ns	>0.9999	ns	>0.9999	****	<0.0001	ns	>0.9999
JNK Inhibitor IX	86.408	2.50312	92.4657	92.0173	90.7661	***	0.0001	ns	>0.9999	**	0.0071	****	<0.0001	**	0.0014
JNK Inhibitor V	8.01866	-8.74412	6.98997	-8.78814	52.2075	****	<0.0001	ns	>0.9999	ns	>0.9999	ns	>0.9999	ns	0.8927
JNK Inhibitor VIII	-42.5503	-17.7598	11.6354	-7.17491	31.3763	*	0.0385	ns	>0.9999	ns	>0.9999	ns	>0.9999	ns	>0.9999
JNK Inhibitor, Negative Control	-59.1325	0.303929	-36.8782	-37.1905	24.3079	****	<0.0001	ns	0.9999	ns	>0.9999	**	0.006	ns	>0.9999
K-252a, Nocardiopsis sp.	91.5383	2.02085	91.779	87.3649	98.0564	****	<0.0001	ns	>0.9999	**	0.0081	****	<0.0001	***	0.0002
Kenpaullone	-48.1064	23.2993	-0.528044	-24.1933	25.6022	****	<0.0001	ns	>0.9999	ns	>0.9999	ns	0.7728	ns	>0.9999
Keratinocyte Differentiation Inducer	94.3623	93.7405	89.0042	91.5568	97.6457	****	<0.0001	ns	0.7674	*	0.0139	****	<0.0001	***	0.0003
KN-62	45.9156	-13.9686	41.9182	61.2079	-0.506128	*	0.0131	****	<0.0001	ns	>0.9999	****	<0.0001	ns	>0.9999
KN-92	-64.8211	-8.49088	-13.9993	-38.646	-10.0215	**	0.0049	ns	>0.9999	ns	>0.9999	**	0.0028	ns	>0.9999
KN-93	-69.5167	8.26623	-7.74544	-35.93	49.0199	ns	>0.9999	ns	>0.9999	ns	>0.9999	*	0.0111	ns	0.9706
KT5720	-74.6736	-8.6257	-0.139406	-41.8313	13.4594	ns	>0.9999	ns	>0.9999	ns	>0.9999	***	0.0005	ns	>0.9999
Lck Inhibitor	-21.6606	-16.4208	-71.0783	-19.868	36.795	ns	0.9994	ns	>0.9999	ns	0.5599	ns	0.9975	ns	>0.9999
LY 294002	-56.803	28.2082	-77.2928	-14.699	17.35	**	0.0027	ns	>0.9999	ns	0.2938	ns	>0.9999	ns	>0.9999
LY 294002, 4'-NH2	-60.6662	-11.9768	-16.5022	-40.7297	28.6419	****	<0.0001	ns	0.1922	ns	>0.9999	***	0.0009	ns	>0.9999
LY 303511	-42.7792	-1.4977	-6.28556	-14.242	6.83712	ns	0.9999	ns	>0.9999	ns	>0.9999	ns	>0.9999	ns	>0.9999
MEK Inhibitor I	-71.7066	50.1856	30.6835	-42.3038	40.942	ns	0.3986	ns	>0.9999	ns	>0.9999	***	0.0004	ns	>0.9999
MEK Inhibitor II	-66.4559	-5.80013	-13.4597	-30.4566	50.1591	****	<0.0001	****	<0.0001	ns	>0.9999	ns	0.1252	ns	0.9503
MEK1/2 Inhibitor	-71.0448	15.6341	-46.3294	-39.2009	56.144	ns	0.8435	ns	>0.9999	ns	0.9999	**	0.0021	ns	0.7078
MEK1/2 Inhibitor II	-85.6179	0.539897	-36.8141	-41.5436	9.58234	****	<0.0001	ns	>0.9999	ns	>0.9999	***	0.0006	ns	>0.9999
Met Kinase Inhibitor	45.7706	-3.48553	16.5814	47.0189	-112.491	ns	0.9976	ns	>0.9999	ns	>0.9999	****	<0.0001	****	<0.0001
MK-2 Inhibitor III	-48.3299	-4.60046	-5.85803	-42.0545	4.9794	****	<0.0001	ns	>0.9999	ns	>0.9999	***	0.0004	ns	>0.9999
MK2a Inhibitor	-16.7902	-17.9847	20.6571	-1.42604	36.6848	****	<0.0001	ns	>0.9999	ns	>0.9999	ns	>0.9999	ns	>0.9999
ML-7, Hydrochloride	-7.7173	-1.62324	24.1798	22.9513	33.6375	*	0.0156	ns	0.9998	ns	>0.9999	ns	0.8958	ns	>0.9999
MNK1 Inhibitor	-22.4736	-6.23736	-1.95901	-39.5967	53.1625	ns	>0.9999	ns	>0.9999	ns	>0.9999	**	0.0017	ns	0.856
Necroptotic Inhibitor, Nec-1	49.8743	2.7186	28.7176	42.3651	-40.2652	ns	0.5934	ns	>0.9999	ns	>0.9999	***	0.0004	ns	>0.9999
NF-kB Activation Inhibitor	52.8575	98.6043	70.9734	34.3185	62.7831	ns	0.1887	ns	>0.9999	ns	0.2782	*	0.0238	ns	0.3406
Olomoucine II	23.7226	19.812	23.3908	13.2987	13.2729	ns	>0.9999	****	<0.0001	ns	>0.9999	ns	>0.9999	ns	>0.9999
p21-Activated Kinase Inhibitor III, IPA-3	-29.468	-6.26748	1.57161	-11.8979	-4.82449	****	<0.0001	ns	0.9915	ns	>0.9999	ns	>0.9999	ns	>0.9999
p38 MAP Kinase Inhibitor	-31.8552	-22.0466	8.10287	-8.70304	25.9461	****	<0.0001	ns	>0.9999	ns	>0.9999	ns	>0.9999	ns	>0.9999
p38 MAP Kinase Inhibitor III	-64.9663	10.6252	-7.59709	-9.554	23.0579	**	0.0019	ns	0.8967	ns	>0.9999	ns	>0.9999	ns	>0.9999
p38 MAP Kinase Inhibitor IV	-30.2792	-2.09234	7.40671	-24.3939	31.2167	ns	0.1326	ns	>0.9999	ns	>0.9999	ns	0.7489	ns	>0.9999
p38 MAP Kinase Inhibitor VI, JX401	-66.3356	-4.08663	8.5888	-31.1422	16.9925	ns	>0.9999	ns	>0.9999	ns	>0.9999	ns	0.0951	ns	>0.9999
p38 MAP Kinase Inhibitor VII, SD-169	-53.5851	-21.6792	-27.8972	-40.6059	-3.51224	*	0.0272	ns	>0.9999	ns	>0.9999	**	0.001	ns	>0.9999
p38 MAP Kinase Inhibitor VIII	-87.9024	-20.3703	-21.6348	-46.3528	28.3387	ns	0.1316	ns	0.9238	ns	>0.9999	****	<0.0001	ns	>0.9999
PD 158780	-25.5382	25.3835	-93.8367	-6.50714	6.09212	ns	>0.9999	ns	0.9813	*	0.026	ns	>0.9999	ns	>0.9999
PD 169316	-60.4969	-11.433	12.0165	-4.18045	26.1388	*	0.0265	ns	0.488	ns	>0.9999	ns	>0.9999	ns	>0.9999
PD 174265	-59.2054	-2.26013	-108.461	-8.71509	-19.4272	ns	>0.9999	ns	>0.9999	**	0.0019	ns	>0.9999	ns	>0.9999
PD 98059	-41.35	-10.1873	-1.30812	-3.15136	25.6943	****	<0.0001	ns	>0.9999	ns	>0.9999	ns	>0.9999	ns	>0.9999
PDGF Receptor Tyrosine Kinase Inhibitor II	-70.2072	-6.15748	-111.69	-18.7142	1.29926	**	0.0011	ns	>0.9999	***	0.001	ns	0.9998	ns	>0.9999
PDGF Receptor Tyrosine Kinase Inhibitor III	-34.6938	-1.37279	-15.0916	-4.75573	49.257	*	0.0144	ns	>0.9999	ns	>0.9999	ns	>0.9999	ns	0.967
PDGF Receptor Tyrosine Kinase Inhibitor IV	74.7162	-13.5117	84.5365	94.6453	89.7292	***	0.0001	ns	>0.9999	ns	0.1118	****	<0.0001	**	0.0018
PDGF RTK Inhibitor	4.03301	7.66193	-51.2112	25.9876	50.3256	ns	>0.9999	ns	>0.9999	ns	0.9998	ns	0.5415	ns	0.9467
PDK1/Akt/Flt Dual Pathway Inhibitor	96.9693	-19.7663	97.3205	99.0147	95.4485	**	0.009	ns	>0.9999	*	0.0144	****	<0.0001	***	0.0005
PI 3-Kg Inhibitor	-32.924	-0.78836	-36.2566	-16.9193	44.44	ns	>0.9999	ns	0.9921	ns	>0.9999	ns	>0.9999	ns	0.9986
PI 3-Kg Inhibitor II	37.7899	39.685	11.1042	27.1942	5.8673	ns	>0.9999	ns	>0.9999	ns	>0.9999	ns	0.391	ns	>0.9999
PI 3-KŒ± Inhibitor IV	-11.3199	-0.1243	49.4993	17.6295	67.2488	**	0.0048	***	0.0007	ns	0.9981	ns	>0.9999	ns	0.1729
PI 3-KŒ± Inhibitor V	94.2975	-9.75128	98.5193	98.6162	99.1843	**	0.0019	ns	>0.9999	**	0.0021	****	<0.0001	***	0.0002
PI 3-KŒ≤ Inhibitor VI, TGX-221	-74.151	-2.88364	23.4801	-28.4805	27.9267	****	<0.0001	ns	>0.9999	ns	>0.9999	ns	0.2594	ns	>0.9999
PI 3-KŒ≥ Inhibitor VII	-50.6655	-6.46702	27.5307	-29.6943	21.7855	ns	0.9989	ns	>0.9999	ns	>0.9999	ns	0.1678	ns	>0.9999
PI 3-KŒ≥/CKII Inhibitor	-38.9889	98.3874	10.914	-28.2013	-4.75841	ns	>0.9999	ns	>0.9999	ns	>0.9999	ns	0.2849	ns	>0.9999
PI-103	-7.68035	-18.1987	4.53195	22.6316	70.3199	****	<0.0001	****	<0.0001	ns	>0.9999	ns	0.9191	ns	0.1021
PIKfyve Inhibitor	-43.7744	-8.10521	-23.4656	-3.72792	40.9758	ns	>0.9999	ns	0.9996	ns	>0.9999	ns	>0.9999	ns	>0.9999
PIM1 Inhibitor II	-39.0126	4.18539	-24.7826	-28.7501	10.7783	ns	0.9971	ns	>0.9999	ns	>0.9999	ns	0.2364	ns	>0.9999
PIM1 Kinase Inhibitor IV	-0.64207	90.2351	5.80476	-15.0968	17.1466	**	0.0011	ns	>0.9999	ns	>0.9999	ns	>0.9999	ns	>0.9999
PIM1/2 Kinase Inhibitor V	43.848	8.55971	27.0653	28.9811	-16.6258	ns	>0.9999	****	<0.0001	ns	>0.9999	ns	0.2179	ns	>0.9999
PIM1/2 Kinase Inhibitor VI	-1.32638	2.30201	22.9119	16.2237	-16.8793	ns	>0.9999	ns	>0.9999	ns	>0.9999	ns	>0.9999	ns	>0.9999
PKCb Inhibitor	-66.2851	-3.40954	-26.186	-11.369	43.0949	ns	>0.9999	ns	>0.9999	ns	>0.9999	ns	>0.9999	ns	0.9996
PKCbII/EGFR Inhibitor	-52.0516	-6.50711	22.6651	-27.7973	-21.1324	ns	0.59	ns	>0.9999	ns	>0.9999	ns	0.3249	ns	>0.9999
PKR Inhibitor	45.5156	-17.2653	-37.1475	8.47264	61.6919	ns	0.9978	ns	>0.9999	ns	>0.9999	ns	>0.9999	ns	0.394
PKR Inhibitor, Negative Control	-63.247	86.6694	-80.36	-11.7779	8.77682	***	0.0008	ns	>0.9999	ns	0.1997	ns	>0.9999	ns	>0.9999
Plk Inhibitor I	-56.773	-4.66358	20.7789	-22.3217	42.4985	****	<0.0001	****	<0.0001	ns	>0.9999	ns	0.9382	ns	0.9998
Plk Inhibitor II	-0.90433	6.11075	55.7449	-17.4621	48.4951	ns	>0.9999	ns	>0.9999	ns	0.9443	ns	>0.9999	ns	0.9775
PP1 Analog II, 1NM-PP1	-46.7825	87.6623	-96.8076	-10.668	-25.5643	****	<0.0001	ns	>0.9999	*	0.0157	ns	>0.9999	ns	>0.9999
PP3	-23.2917	-6.63552	-40.0627	-12.8588	7.75898	ns	>0.9999	****	<0.0001	ns	>0.9999	ns	>0.9999	ns	>0.9999
Purvalanol A	-20.46	83.6284	15.7767	-8.87088	40.3154	ns	0.1135	ns	>0.9999	ns	>0.9999	ns	>0.9999	ns	>0.9999
Quercetagetin	48.4203	-6.28845	52.6467	28.4877	36.0577	ns	>0.9999	****	<0.0001	ns	0.9861	ns	0.2588	ns	>0.9999
Rapamycin	-50.7652	-0.25845	-31.9732	-18.412	23.7169	****	<0.0001	ns	>0.9999	ns	>0.9999	ns	0.9999	ns	>0.9999
Ras/Rac Transformation Blocker, SCH 51344	23.2284	1.00509	44.248	28.3362	-1.21697	ns	0.3563	ns	>0.9999	ns	>0.9999	ns	0.2724	ns	>0.9999
Reversine	63.1201	7.74895	89.4841	91.0046	85.6034	****	<0.0001	ns	>0.9999	*	0.0127	****	<0.0001	**	0.0046
Rho Kinase Inhibitor	24.9858	-1.01615	32.1633	24.7713	51.8202	ns	0.3658	ns	>0.9999	ns	>0.9999	ns	0.7018	ns	0.9058
Rho Kinase Inhibitor II	-18.6335	-4.70397	-2.17762	-9.93647	-19.5155	****	<0.0001	ns	>0.9999	ns	>0.9999	ns	>0.9999	ns	>0.9999
Rho Kinase Inhibitor III, Rockout	-78.9479	-7.01411	-33.2687	-26.4342	37.7483	***	0.0001	ns	>0.9999	ns	>0.9999	ns	0.4836	ns	>0.9999
Rho Kinase Inhibitor IV	-103.3	92.9142	-28.9103	-39.67	15.6925	ns	>0.9999	ns	>0.9999	ns	>0.9999	**	0.0017	ns	>0.9999
Rho Kinase Inhibitor V	-3.08993	-8.87837	14.5518	-9.34637	7.12084	ns	>0.9999	****	<0.0001	ns	>0.9999	ns	>0.9999	ns	>0.9999
Ro-31-8220	-25.6665	-2.41883	35.0849	-9.32232	48.647	ns	>0.9999	ns	>0.9999	ns	>0.9999	ns	>0.9999	ns	0.9756
ROCK Inhibitor, Y-27632	-47.507	-5.26874	-4.76715	-13.169	9.9333	ns	>0.9999	ns	>0.9999	ns	>0.9999	ns	>0.9999	ns	>0.9999
Roscovitine	-18.7623	-2.73677	53.0957	-1.22068	3.56008	ns	>0.9999	ns	>0.9999	ns	0.9825	ns	>0.9999	ns	>0.9999
Roscovitine, (S)-Isomer	-6.53527	1.54537	59.237	-4.79782	29.4294	ns	>0.9999	ns	>0.9999	ns	0.8377	ns	>0.9999	ns	>0.9999
RSK Inhibitor, SL0101	-12.0993	12.3237	30.6113	-35.5238	17.7897	ns	0.0505	ns	>0.9999	ns	>0.9999	*	0.0135	ns	>0.9999
SB 202190	30.0857	-2.54697	55.9851	19.1748	38.8842	ns	0.0567	ns	>0.9999	ns	0.9392	ns	0.9994	ns	>0.9999
SB 202474, Negative control for p38 MAPK inhibition studies	-21.7044	0.275309	6.58422	-29.7088	38.1688	ns	0.6575	ns	>0.9999	ns	>0.9999	ns	0.1669	ns	>0.9999
SB 203580	23.2584	99.2118	44.4104	28.8119	14.9226	****	<0.0001	ns	>0.9999	ns	>0.9999	ns	0.2313	ns	>0.9999
SB 203580, Sulfone	52.9152	-4.1601	62.9818	37.9274	14.6866	****	<0.0001	****	<0.0001	ns	0.6604	**	0.0041	ns	>0.9999
SB 218078	87.4235	-1.13947	44.217	29.9936	29.375	****	<0.0001	ns	>0.9999	ns	>0.9999	ns	0.1498	ns	>0.9999
SB 239063	19.8152	-8.71344	34.1558	46.2345	-18.3485	****	<0.0001	ns	>0.9999	ns	>0.9999	****	<0.0001	ns	>0.9999
SB220025	-59.0547	11.6684	-10.3651	-17.825	29.5432	ns	0.2019	ns	>0.9999	ns	>0.9999	ns	>0.9999	ns	>0.9999
SC-68376	5.64165	14.5791	13.2567	36.4847	-10.0863	ns	>0.9999	ns	>0.9999	ns	>0.9999	**	0.0085	ns	>0.9999
Scytonemin, Lyngbya sp.	39.4968	65.8516	52.5091	46.5702	26.1989	*	0.0108	ns	>0.9999	ns	0.9871	****	<0.0001	ns	>0.9999
SKF-86002	9.54323	-11.4008	18.3885	28.8563	18.7726	ns	0.2223	****	<0.0001	ns	>0.9999	ns	0.2277	ns	>0.9999
Sphingosine Kinase Inhibitor	65.6381	5.32978	53.0771	20.8754	29.8578	ns	>0.9999	ns	>0.9999	ns	0.9827	ns	0.9878	ns	>0.9999
Src Kinase Inhibitor I	-35.3764	-13.464	-6.85766	-19.5352	32.606	ns	>0.9999	ns	>0.9999	ns	>0.9999	ns	0.9987	ns	>0.9999
Staurosporine, N-benzoyl-	95.8594	-18.0452	97.3222	98.5301	98.3517	*	0.0212	ns	>0.9999	*	0.0144	****	<0.0001	***	0.0002
Staurosporine, Streptomyces sp.	94.5558	2.68299	99.1199	99.2014	99.3045	****	<0.0001	ns	0.9997	**	0.0018	****	<0.0001	***	0.0002
Ste11 MAPKKK Activation Inhibitor	36.1025	0.704337	66.8074	41.976	-27.6399	****	<0.0001	ns	>0.9999	ns	0.4608	***	0.0005	ns	>0.9999
Stem-Cell Factor/c-Kit Inhibitor, ISCK03	39.3682	90.5299	60.6504	40.1765	7.05603	ns	0.5397	ns	>0.9999	ns	0.7765	**	0.0013	ns	>0.9999
STO-609	32.1931	-11.4003	44.3359	30.5922	31.1811	****	<0.0001	****	<0.0001	ns	>0.9999	ns	0.1187	ns	>0.9999
SU11652	74.348	-10.6273	69.9787	62.3026	52.3741	****	<0.0001	ns	>0.9999	ns	0.613	****	<0.0001	ns	0.8867
SU6656	-51.7854	-16.3564	2.33008	-10.2221	-22.0662	****	<0.0001	ns	>0.9999	ns	>0.9999	ns	>0.9999	ns	>0.9999
SU9516	17.3279	8.25401	50.6897	24.4772	17.5795	ns	0.899	ns	>0.9999	ns	0.9956	ns	0.7387	ns	>0.9999
Syk Inhibitor	-22.7549	-1.43053	27.6762	-9.47055	0.445758	****	<0.0001	ns	>0.9999	ns	>0.9999	ns	>0.9999	ns	>0.9999
Syk Inhibitor II	-12.3517	-1.2367	-84.2098	-0.528285	-23.5063	***	0.0006	ns	>0.9999	ns	0.1172	ns	>0.9999	ns	>0.9999
Syk Inhibitor III	-19.4245	-12.246	-72.6141	-4.15218	-33.3894	****	<0.0001	ns	>0.9999	ns	0.487	ns	>0.9999	ns	>0.9999
TGF-b RI Inhibitor III	-5.43151	-1.63052	-1.23498	-16.8662	9.80682	ns	0.4171	ns	>0.9999	ns	>0.9999	ns	>0.9999	ns	>0.9999
TGF-b RI Kinase Inhibitor	-15.5228	-9.32948	-0.789225	-9.25121	33.4347	****	<0.0001	ns	>0.9999	ns	>0.9999	ns	>0.9999	ns	>0.9999
Tpl2 Kinase Inhibitor	38.3284	-3.65833	72.5218	36.0389	35.3286	****	<0.0001	ns	>0.9999	ns	0.225	*	0.0105	ns	>0.9999
Tpl2 Kinase Inhibitor II	41.6457	3.68885	61.254	51.0612	-26.6003	****	<0.0001	ns	>0.9999	ns	0.7479	****	<0.0001	ns	>0.9999
TX-1918	32.3023	10.886	68.0629	32.9167	-26.1955	ns	>0.9999	ns	>0.9999	ns	0.4002	*	0.0447	ns	>0.9999
UCN-01	95.4514	14.0796	99.2171	99.3585	88.7807	****	<0.0001	ns	>0.9999	**	0.0018	****	<0.0001	**	0.0022
VEGF Receptor 2 Kinase Inhibitor I	16.8106	-12.5473	-34.8201	21.5023	-29.2029	ns	0.9999	ns	>0.9999	ns	>0.9999	ns	0.9733	ns	>0.9999
VEGF Receptor 2 Kinase Inhibitor II	8.3149	-11.9397	-22.2455	16.2802	-140.552	****	<0.0001	ns	>0.9999	ns	>0.9999	ns	>0.9999	****	<0.0001
VEGF Receptor 2 Kinase Inhibitor III	2.07733	-11.496	30.2462	14.0866	-24.9516	ns	0.2979	ns	>0.9999	ns	>0.9999	ns	>0.9999	ns	>0.9999
VEGF Receptor 2 Kinase Inhibitor IV	-14.4895	-18.1013	30.6435	8.54468	5.85292	ns	0.1181	ns	>0.9999	ns	>0.9999	ns	>0.9999	ns	>0.9999
VEGF Receptor Tyrosine Kinase Inhibitor II	17.2036	79.7282	-12.2905	28.8112	0.430143	ns	>0.9999	ns	0.9997	ns	>0.9999	ns	0.2314	ns	>0.9999
VEGF Receptor Tyrosine Kinase Inhibitor III, KRN633	8.05529	98.8195	11.6744	17.3882	-6.54795	ns	>0.9999	****	<0.0001	ns	>0.9999	ns	>0.9999	ns	>0.9999
Wee1 Inhibitor	90.5039	12.7934	88.84	85.1637	62.7039	ns	>0.9999	****	<0.0001	*	0.0144	****	<0.0001	ns	0.3443
Wee1 Inhibitor II	57.924	15.6481	62.9905	52.5575	4.43305	ns	>0.9999	ns	>0.9999	ns	0.66	****	<0.0001	ns	>0.9999
Wee1/Chk1 Inhibitor	91.5952	3.39107	89.9727	78.8963	59.8268	ns	>0.9999	ns	>0.9999	*	0.0116	****	<0.0001	ns	0.4948
WHI-P180, Hydrochloride	37.5512	9.0297	65.6439	35.6033	-4.6274	ns	>0.9999	ns	>0.9999	ns	0.5201	*	0.013	ns	>0.9999
