# Supplementary material for: Organ-Specific, Fibroblast-Derived Matrix as a Tool for Studying Breast Cancer Metastasis
Source: Cancers (Basel). 2021 Jul 2;13(13):3331. doi: 10.3390/cancers13133331 (PMC8269313; doi:10.3390/cancers13133331)
Supplement: Supplementary file 1 [file cancers-13-03331-s001.zip › Supplementary Table S6.xlsx]

## Sheet: PTK
Supplementary Table X - Tyrosine peptide analysis of breast cancer cell responses to fibroblast-derived matrices
			4T1: Lung vs Plastic		4T1: Lymph vs Plastic		4T1: Mammary vs Plastic		67NR: Lung vs Plastic		67NR: Lymph vs Plastic		67NR: Mammary vs Plastic		4T1: Lung vs Mammary		4T1: Lymph vs Mammary		4T1: Lung vs Lymph		67NR: Lung vs Mammary		67NR: Lymph vs Mammary		67NR: Lung vs Lymph
ID	UniprotAccession	Sequence	log2(Lung/Plastic)	-log10(p value)	log2(Lymph/Plastic)	-log10(p value)	log2(Mammary/Plastic)	-log10(p value)	log2(Lung/Plastic)	-log10(p value)	log2(Lymph/Plastic)	-log10(p value)	log2(Mammary/Plastic)	-log10(p value)	log2(Lung/Mammary)	-log10(p value)	log2(Lymph/Mammary)	-log10(p value)	log2(Lung/Lymph)	-log10(p value)	log2(Lung/Mammary)	-log10(p value)	log2(Lymph/Mammary)	-log10(p value)	log2(Lung/Lymph)	-log10(p value)
41_654_666	P11171	LDGENIYIRHSNL	-0.0438945	0.15206	-0.157357	0.541424	-0.0982256	0.286743	0.0654518	0.229941	0.0774223	0.204208	0.0399181	0.105023	0.0543311	0.227574	-0.059131	0.194663	0.113462	0.658599	0.0255337	0.118264	0.0375042	0.129486	-0.0119705	0.0469813
ACHD_383_395	Q07001	YISKAEEYFLLKS	0.202087	0.417734	0.127492	0.222747	0.175708	0.314239	-0.123112	0.0999148	-0.350501	0.335866	-0.383154	0.388208	0.0263791	0.0787708	-0.0482167	0.120187	0.0745958	0.278753	0.260042	0.387072	0.0326532	0.0415282	0.227388	0.313602
ANXA1_14_26	P04083	IENEEQEYVQTVK	-0.329393	1.13783	-0.396706	0.840806	-0.388061	1.18936	-0.0244799	0.0741308	0.148578	0.50012	0.104429	0.256365	0.0586678	0.234358	-0.0086449	0.0144749	0.0673127	0.134349	-0.128909	0.553737	0.0441488	0.149577	-0.173058	1.1525
ANXA2_17_29	P07355	HSTPPSAYGSVKA	-0.064798	0.146046	-0.326274	0.593805	-0.366765	0.47254	-0.220024	0.248904	-0.0856357	0.206883	-0.261783	0.356966	0.301967	0.36963	0.0404911	0.0353792	0.261476	0.443903	0.0417597	0.0438825	0.176148	0.320955	-0.134388	0.198254
B3AT_39_51	P02730	TEATATDYHTTSH	0.322311	1.0314	-0.180107	0.970065	-0.0252398	0.0824301	-0.00925175	0.0202065	-0.176	0.824573	-0.0410064	0.0878469	0.347551	1.06769	-0.154867	0.730197	0.502418	1.65112	0.0317547	0.0684764	-0.134993	0.432559	0.166748	0.600832
C1R_199_211	P00736	TEASGYISSLEYP	0.0854495	0.531684	0.201942	1.08551	0.136447	1.23968	-0.0711382	0.107127	-0.172898	0.364961	-0.134599	0.264589	-0.0509973	0.450161	0.0654953	0.390035	-0.116493	0.609171	0.0634605	0.130645	-0.0382988	0.0950833	0.101759	0.228604
CALM_95_107	P62158	KDGNGYISAAELR	0.16552	1.62844	0.262606	1.19184	0.346166	3.03791	-0.144871	0.215755	-0.412646	1.41226	-0.308923	0.672233	-0.180646	1.61246	-0.0835597	0.32426	-0.097086	0.374452	0.164052	0.286616	-0.103723	0.27545	0.267775	0.611653
CBL_693_705	P22681	EGEEDTEYMTPSS	-0.181885	0.324028	-0.171143	0.195066	-0.206302	0.277512	-0.215404	0.171302	-0.228668	0.283588	-0.128617	0.145473	0.0244166	0.0304567	0.035159	0.0325027	-0.0107423	0.0113738	-0.0867869	0.0804027	-0.10005	0.134088	0.0132635	0.0115753
CD3Z_116_128	P20963	KDKMAEAYSEIGM	-0.337801	1.88558	-0.597139	1.05078	-0.411442	2.73252	-0.408628	1.38057	-0.229201	0.677166	-0.193135	0.332537	0.0736408	0.364269	-0.185697	0.277902	0.259338	0.400112	-0.215493	0.544224	-0.0360662	0.0676983	-0.179427	0.789479
CD3Z_146_158	P20963	STATKDTYDALHM	0.0903128	0.10941	-0.385053	0.796563	-0.120902	0.404533	-0.0948324	0.250459	0.119063	2.09944	-0.109773	0.170258	0.211215	0.277298	-0.264151	0.493664	0.475366	0.595358	0.0149404	0.0231641	0.228836	0.549979	-0.213895	0.882325
CD79A_181_193	P11912	EYEDENLYEGLNL	-0.246121	0.592838	-0.106453	0.162036	-0.0951897	0.226946	-0.447088	1.55811	-0.128546	0.285981	-0.348986	1.42415	-0.150931	0.619848	-0.0112629	0.0190934	-0.139668	0.25925	-0.0981013	0.359415	0.220441	0.64143	-0.318542	0.927877
CDK2_8_20	P24941	EKIGEGTYGVVYK	-0.247419	1.05642	-0.493796	1.9916	-0.348204	1.27242	-0.139588	1.19442	0.0137738	0.267279	-0.0611008	0.283395	0.100786	0.25186	-0.145592	0.390629	0.246377	0.798142	-0.0784871	0.448731	0.0748746	0.486474	-0.153362	1.7118
CDK7_157_169	P50613	GLAKSFGSPNRAY	0.465751	1.19218	0.239622	0.340997	0.327456	0.908834	0.768951	0.807036	0.296486	0.433087	0.378367	0.838244	0.138294	0.233956	-0.0878339	0.0972049	0.226128	0.273267	0.390584	0.515479	-0.0818815	0.124349	0.472465	0.570904
CRK_214_226	P46108	GPPEPGPYAQPSV	0.239523	0.436838	0.435076	1.77382	0.35351	0.764073	0.0312663	0.0750468	-0.124234	0.256822	0.0916628	0.192101	-0.113987	0.146036	0.0815659	0.149999	-0.195553	0.361196	-0.0603965	0.159034	-0.215897	0.563894	0.155501	0.449461
CTNB1_79_91	P35222	VADIDGQYAMTRA	-0.181459	0.624034	-0.170408	0.377615	-0.149951	0.601529	-0.0675747	0.426861	0.00885741	0.0270682	0.172505	0.436313	-0.0315089	0.115451	-0.0204571	0.0411735	-0.0110518	0.0201886	-0.24008	0.852403	-0.163648	0.484986	-0.0764321	0.349558
DCX_109_121	O43602	GIVYAVSSDRFRS	0.134691	0.360169	0.320683	1.11647	0.277997	1.53017	0.58258	1.33946	0.104405	0.307962	0.171797	0.410889	-0.143306	0.425087	0.0426855	0.129491	-0.185992	0.447679	0.410783	1.05006	-0.0673927	0.157137	0.478175	1.35871
DYR1A_212_224	Q13627	KHDTEMKYYIVHL	0.173119	0.176703	0.206203	0.374135	0.367514	0.686341	-0.0396659	0.0337998	-0.386229	0.60827	-0.268042	0.484744	-0.194395	0.187954	-0.161311	0.237549	-0.0330844	0.0286771	0.228376	0.261904	-0.118187	0.163832	0.346563	0.403238
DYR1A_312_324	Q13627	CQLGQRIYQYIQS	-0.0555603	0.0901735	0.258878	0.396888	0.207245	0.343782	0.097077	0.15227	-0.124408	0.153629	-0.0162429	0.0194824	-0.262805	0.446417	0.0516337	0.0589433	-0.314439	0.491367	0.11332	0.229769	-0.108165	0.17079	0.221485	0.447248
EFS_246_258	O43281	GGTDEGIYDVPLL	-0.160473	0.358876	0.0183439	0.0251036	0.0146933	0.0244607	-0.510811	1.86359	-0.237099	0.645376	-0.413932	1.87938	-0.175166	0.925262	0.00365067	0.00659746	-0.178817	0.468577	-0.0968796	0.426153	0.176833	0.582793	-0.273713	0.893856
EGFR_1103_1115	P00533	GSVQNPVYHNQPL	-0.161967	1.56185	-0.301796	1.42311	-0.235035	1.62537	0.0716967	0.0935723	0.109686	0.358343	-0.0401126	0.0775462	0.073068	0.559969	-0.066761	0.255032	0.139829	0.680501	0.111809	0.17134	0.149798	0.38355	-0.0379891	0.0582627
EGFR_1165_1177	P00533	ISLDNPDYQQDFF	0.0335105	0.0949314	0.298897	1.08584	0.218442	0.710765	0.301316	1.34657	0.223913	1.42823	0.185133	0.97572	-0.184931	1.05218	0.0804555	0.387472	-0.265387	1.88742	0.116183	0.561186	0.0387802	0.194644	0.0774032	0.394283
EGFR_1190_1202	P00533	STAENAEYLRVAP	0.218909	1.24293	0.12958	1.00441	0.231227	1.78006	-0.0793867	0.161166	-0.0925795	0.20664	0.0813494	0.125952	-0.012318	0.0449635	-0.101647	0.610179	0.0893286	0.397631	-0.160736	0.471427	-0.173929	0.554178	0.0131928	0.0551238
ENOG_37_49	P09104	SGASTGIYEALEL	-0.499845	1.4324	-0.177117	0.404311	-0.173566	0.534635	-0.591506	1.96872	-0.251486	0.477166	-0.393946	1.62477	-0.326279	1.43355	-0.00355053	0.00839542	-0.322728	0.951463	-0.197559	1.05202	0.14246	0.340271	-0.340019	0.89594
EPHA1_774_786	P21709	LDDFDGTYETQGG	-0.588263	1.66406	-0.50555	0.933867	-0.577288	1.36089	-0.194501	0.390512	0.12194	0.239091	-0.0192871	0.0279666	-0.0109746	0.0295425	0.0717384	0.112113	-0.082713	0.153819	-0.175214	0.765211	0.141227	0.656634	-0.316441	2.32999
EPHA2_581_593	P29317	QLKPLKTYVDPHT	0.208545	0.547042	0.13661	0.736969	-0.133073	0.295571	0.284293	0.913466	0.13897	0.584352	0.0893335	0.323024	0.341618	0.628491	0.269683	0.61573	0.0719353	0.145353	0.19496	1.19162	0.0496367	0.602775	0.145323	0.989965
EPHA2_765_777	P29317	EDDPEATYTTSGG	-0.607135	2.42952	-0.663603	1.31969	-0.604779	2.4559	-0.364535	0.832508	-0.0110683	0.0284947	-0.185586	0.530104	-0.00235558	0.00726328	-0.0588233	0.0876944	0.0564677	0.083594	-0.178949	0.585738	0.174517	0.954969	-0.353467	1.32875
EPHA4_589_601	P54764	LNQGVRTYVDPFT	0.0504921	0.359858	0.0353154	0.188763	0.0270456	0.132894	0.287329	2.2089	-0.0539542	0.360075	0.0434864	0.120776	0.0234466	0.149646	0.00826979	0.0393102	0.0151768	0.100963	0.243842	1.09676	-0.0974406	0.371345	0.341283	2.41736
EPHA7_607_619	Q15375	TYIDPETYEDPNR	-0.332364	1.72228	-0.317184	0.971129	-0.338999	1.54315	-0.0855123	0.219343	0.0662347	0.247591	0.0302332	0.0794589	0.00663487	0.0217397	0.0218151	0.046125	-0.0151803	0.0334244	-0.115746	0.424428	0.0360015	0.16448	-0.151747	0.709393
EPHB1_771_783	P54762	DDTSDPTYTSSLG	-0.397616	1.53065	-0.505716	1.07524	-0.425567	1.88729	-0.349084	1.19164	0.0343518	0.120108	-0.07524	0.261397	0.0279509	0.102521	-0.0801489	0.141357	0.1081	0.187483	-0.273844	1.3056	0.109592	0.585031	-0.383436	1.85331
EPHB1_921_933	P54762	SAIKMVQYRDSFL	0.22073	0.641208	0.436238	1.35041	0.290794	1.36337	0.817698	1.02396	0.416946	1.11013	0.425186	1.29169	-0.0700647	0.205267	0.145444	0.501605	-0.215508	0.547922	0.392512	0.666876	-0.00823991	0.0208359	0.400752	0.661673
EPHB4_583_595	P54760	IGHGTKVYIDPFT	0.233449	0.67995	0.107059	0.270982	0.152273	0.467495	0.271566	0.843078	0.105136	1.93617	0.32522	0.951808	0.0811753	0.178015	-0.0452145	0.0920001	0.12639	0.269765	-0.0536536	0.126923	-0.220084	0.907315	0.166431	0.70891
EPOR_361_373	P19235	SEHAQDTYLVLDK	-0.260777	1.41657	-0.344189	1.39802	-0.29132	1.39315	-0.186201	0.783169	0.0121576	0.0621936	0.0407861	0.152781	0.0305438	0.121384	-0.0528685	0.166938	0.0834123	0.309366	-0.226988	1.30825	-0.0286285	0.199836	-0.198359	1.5314
EPOR_419_431	P19235	ASAASFEYTILDP	-0.368322	2.34442	-0.231049	1.99737	-0.274048	1.84874	-0.285593	2.4992	-0.0316525	0.304538	-0.263789	1.08988	-0.0942744	0.661748	0.0429985	0.350515	-0.137273	1.32569	-0.0218039	0.098358	0.232137	1.3296	-0.253941	2.82175
ERBB2_1241_1253	P04626	PTAENPEYLGLDV	-0.405955	1.35796	-0.0498799	0.11071	-0.0422796	0.0795299	-0.157657	0.366295	0.183287	1.31016	0.0339425	0.12378	-0.363675	1.20765	-0.00760031	0.0152948	-0.356075	1.5343	-0.191599	0.551973	0.149344	0.794216	-0.340943	1.13908
ERBB2_870_882	P04626	LDIDETEYHADGG	-0.555609	1.3023	-0.277263	0.429255	-0.391455	0.858945	-0.143977	0.216322	0.316933	0.672807	0.304539	0.551079	-0.164154	0.918571	0.114191	0.213103	-0.278345	0.641698	-0.448516	1.33937	0.0123938	0.0409232	-0.46091	1.64532
ERBB4_1277_1289	Q15303	IVAENPEYLSEFS	-0.180088	0.443957	0.100521	0.412973	0.114002	0.401163	-0.111208	0.56956	-0.0999366	0.45885	-0.22682	0.568644	-0.29409	0.794032	-0.0134805	0.0470975	-0.280609	0.813436	0.115612	0.332666	0.126884	0.362691	-0.0112716	0.0418256
FAK1_569_581	Q05397	RYMEDSTYYKASK	0.396426	2.8038	0.124516	1.33856	0.22867	1.71836	0.211183	0.852553	0.0591686	0.174918	0.146923	0.432482	0.167756	1.39055	-0.104154	1.00318	0.27191	2.69954	0.0642592	0.181204	-0.0877547	0.239365	0.152014	0.530259
FAK2_572_584	Q14289	RYIEDEDYYKASV	0.219845	2.22698	0.175788	2.21606	0.142543	1.62932	0.157239	1.39649	0.167123	1.27959	0.21005	1.49067	0.0773013	0.862897	0.0332444	0.419684	0.0440569	0.555204	-0.0528111	0.833876	-0.0429269	0.510083	-0.0098842	0.13396
FER_707_719	P16591	RQEDGGVYSSSGL	-0.293776	2.05054	-0.378745	1.51803	-0.326415	3.60969	-0.255626	2.85795	-0.0529226	0.609718	-0.0916182	1.09768	0.0326392	0.203716	-0.0523305	0.171617	0.0849697	0.264821	-0.164007	2.24972	0.0386957	0.438043	-0.202703	2.52732
FES_706_718	P07332	REEADGVYAASGG	-0.409845	1.92719	-0.437543	1.15806	-0.468898	2.28274	-0.251613	1.04432	0.0759695	0.358578	-0.0594478	0.212911	0.0590537	0.24851	0.0313555	0.0611141	0.0276982	0.0522739	-0.192165	1.14422	0.135417	0.961915	-0.327583	2.19785
FGFR1_761_773	P11362	TSNQEYLDLSMPL	-0.0723562	0.405908	0.0143825	0.0469212	-0.0934587	0.289272	-0.197677	0.328418	-0.0974794	0.244822	-0.0244009	0.107698	0.0211024	0.0544527	0.107841	0.286047	-0.0867387	0.328376	-0.173276	0.383587	-0.0730785	0.227881	-0.100197	0.176742
FGFR2_762_774	P21802	TLTTNEEYLDLSQ	-0.0228891	0.122699	0.156729	0.804343	0.0153996	0.06015	0.125373	0.468269	0.0452952	0.215873	0.251573	0.861596	-0.0382888	0.130186	0.141329	0.501868	-0.179618	0.756281	-0.1262	0.416305	-0.206278	0.837337	0.0800781	0.310765
FGFR3_753_765	P22607	TVTSTDEYLDLSA	-0.125659	1.01463	0.141475	2.24713	0.110562	0.367117	0.0307219	0.0915693	-0.0101397	0.0322753	-0.00344761	0.00777918	-0.236221	0.795191	0.0309132	0.0863548	-0.267135	1.93707	0.0341695	0.103712	-0.00669209	0.0200804	0.0408616	0.169282
FRK_380_392	P42685	KVDNEDIYESRHE	-0.571737	2.02155	-0.460481	1.13543	-0.475528	1.55667	-0.327649	0.882033	0.0321918	0.0666344	-0.086438	0.200878	-0.0962086	0.324294	0.0150471	0.0265063	-0.111256	0.248398	-0.241211	1.79699	0.11863	0.790614	-0.359841	2.27185
INSR_1348_1360	P06213	SLGFKRSYEEHIP	0.284301	1.65293	0.169207	0.780448	0.0570963	0.532867	0.569458	0.987647	0.213526	0.375486	0.386561	0.747903	0.227205	1.32637	0.112111	0.480476	0.115094	0.41038	0.182897	0.377846	-0.173035	0.378343	0.355932	0.786275
INSR_992_1004	P06213	YASSNPEYLSASD	-0.237814	0.652451	0.0585637	0.192971	0.167557	0.683237	-0.383186	0.309681	-0.286329	0.374965	-0.33377	0.667743	-0.405372	0.960736	-0.108993	0.274417	-0.296378	0.671317	-0.0494161	0.0495539	0.0474408	0.0965142	-0.0968569	0.0899027
JAK1_1015_1027	P23458	AIETDKEYYTVKD	-0.275321	1.39905	-0.331149	1.14958	-0.268807	1.49149	-0.283082	0.719488	-0.0521827	0.256639	-0.107697	0.728364	-0.00651407	0.0253541	-0.062342	0.180072	0.0558279	0.152015	-0.175385	0.57325	0.0555148	0.312068	-0.230899	0.75329
JAK2_563_577	O60674	VRREVGDYGQLHETE	-0.14556	1.32731	-0.308758	0.81716	-0.25548	1.31215	0.0475228	0.129055	0.146766	0.554466	0.126326	0.432946	0.10992	0.463584	-0.0532773	0.0972563	0.163198	0.378364	-0.0788031	0.33008	0.0204403	0.0893573	-0.0992433	0.465966
K2C6B_53_65	P04259	GAGFGSRSLYGLG	0.430471	1.41128	0.340686	0.684486	0.291198	0.80717	0.162631	0.255523	-0.0399528	0.0744764	-0.0138226	0.0185663	0.139273	0.52789	0.0494884	0.0829568	0.0897849	0.177516	0.176453	0.316455	-0.0261302	0.0469523	0.202583	0.452633
K2C8_425_437	P05787	SAYGGLTSPGLSY	0.188695	2.4854	0.199237	0.610038	0.163969	0.659997	0.05465	0.0823082	-0.0231482	0.101785	-0.10801	0.332401	0.0247262	0.0758309	0.0352678	0.0670088	-0.0105416	0.0237938	0.16266	0.331766	0.0848622	0.303343	0.0777982	0.156621
KSYK_518_530	P43405	ALRADENYYKAQT	0.169673	2.2169	0.247466	1.48734	0.275901	3.79276	0.135743	0.370897	-0.082571	0.17583	0.0651792	0.156061	-0.106228	1.5474	-0.0284354	0.136456	-0.0777926	0.408367	0.0705643	0.478168	-0.14775	0.705398	0.218314	1.13106
LAT_194_206	O43561	MESIDDYVNVPES	-0.0245577	0.0390466	0.0528256	0.0809579	-0.0462753	0.0473118	-0.136955	0.200696	-0.200724	0.203102	-0.108696	0.315962	0.0217175	0.0222106	0.0991009	0.105828	-0.0773834	0.130534	-0.0282596	0.0546322	-0.0920288	0.122573	0.0637692	0.0692943
LAT_249_261	O43561	EEGAPDYENLQEL	-0.0643037	0.236108	0.0609144	0.234338	-0.00338697	0.00697662	0.0771562	0.298426	0.101261	0.377401	0.122797	1.0049	-0.0609167	0.121571	0.0643013	0.131333	-0.125218	0.38809	-0.0456406	0.200277	-0.0215357	0.082278	-0.0241049	0.0737784
LCK_387_399	P06239	RLIEDNEYTAREG	-0.515979	1.68416	-0.475557	1.04009	-0.421936	1.17686	-0.0546053	0.0943391	0.174721	0.37518	0.118966	0.248564	-0.0940426	0.380565	-0.0536207	0.0992614	-0.040422	0.0848653	-0.173572	0.687345	0.0557551	0.218457	-0.229327	0.900941
MBP_198_210	P02686	ARTAHYGSLPQKS	0.254121	1.14552	0.343626	1.5164	0.398896	1.86136	0.580744	0.857451	0.203885	0.269414	0.414238	1.04012	-0.144775	0.732838	-0.0552705	0.239389	-0.0895049	0.372908	0.166506	0.353179	-0.210353	0.454275	0.376859	0.627074
MBP_259_271	P02686	FGYGGRASDYKSA	0.186903	0.374414	0.324083	0.81103	0.316225	0.990872	0.517965	0.798193	0.157593	0.318057	0.205119	0.608376	-0.129321	0.204385	0.00785875	0.0115874	-0.13718	0.197261	0.312845	0.633093	-0.047526	0.105451	0.360371	0.664191
MBP_263_275	P02686	GRASDYKSAHKGF	0.161346	0.454029	0.212622	1.10863	0.0597844	0.536058	0.522002	1.18099	0.219204	0.260538	0.226978	0.414713	0.101562	0.272826	0.152838	0.851485	-0.0512764	0.110966	0.295024	1.21899	-0.00777388	0.0108178	0.302798	0.632909
MET_1227_1239	P08581	RDMYDKEYYSVHN	0.127567	1.11713	0.0368326	0.660599	0.0389304	0.378334	-0.0856152	0.393308	-0.136953	1.31631	-0.0901293	0.544996	0.0886361	0.664335	-0.00209777	0.0185693	0.0907338	0.855735	0.00451406	0.0181322	-0.0468241	0.34039	0.0513382	0.29301
MK01_180_192	P28482	HTGFLTEYVATRW	0.195642	0.856595	0.287776	0.983577	0.203253	0.629527	0.3265	0.770711	0.0637466	0.17854	0.0887998	0.172856	-0.00761112	0.0185572	0.0845221	0.201528	-0.0921332	0.292385	0.2377	0.54113	-0.0250532	0.0510831	0.262753	0.73981
MK07_211_223	Q13164	AEHQYFMTEYVAT	-0.0233266	0.0509093	0.0436962	0.147426	0.0377571	0.147764	-0.0608747	0.270533	0.124254	0.257459	0.0468751	0.079044	-0.0610836	0.163463	0.00593917	0.0235014	-0.0670228	0.167095	-0.10775	0.263232	0.0773786	0.137996	-0.185128	0.547255
MK10_216_228	P53779	TSFMMTPYVVTRY	0.460661	2.79026	0.241167	0.498372	0.277115	1.00061	0.35002	1.05311	0.154036	0.759646	0.206584	0.518197	0.183546	0.654244	-0.0359481	0.051748	0.219494	0.451163	0.143436	0.353159	-0.0525475	0.132981	0.195983	0.698458
MK12_178_190	P53778	ADSEMTGYVVTRW	0.187664	0.815113	0.263515	1.16954	0.156781	0.687915	0.326058	1.10836	0.0922519	0.292202	0.126803	0.423893	0.0308828	0.115591	0.106733	0.481155	-0.0758505	0.311418	0.199255	1.61733	-0.0345507	0.240996	0.233806	1.80249
NCF1_313_325	P14598	QRSRKRLSQDAYR	0.741829	1.80174	0.490999	1.14054	0.449715	0.98197	1.05889	1.37304	0.578688	0.52956	0.805381	1.34583	0.292113	0.495101	0.0412834	0.0524787	0.25083	0.434355	0.253505	0.614262	-0.226692	0.286583	0.480197	0.609994
NPT2A_501_513	Q06495	AKALGKRTAKYRW	0.54067	0.902842	0.48651	0.782084	0.352683	0.555563	1.08513	1.19702	0.519905	0.385455	0.748952	1.2285	0.187987	0.201332	0.133827	0.134916	0.0541598	0.0511005	0.336181	0.642651	-0.229047	0.232205	0.565228	0.565966
NTRK1_489_501	P04629	HIIENPQYFSDAC	0.228951	1.49644	0.185694	1.13196	0.30826	1.59106	-0.184339	0.375773	0.0643199	0.567925	-0.0635777	0.401592	-0.0793099	0.286876	-0.122567	0.456825	0.0432568	0.158207	-0.120761	0.304764	0.127898	0.969444	-0.248659	0.720845
NTRK2_696_708	Q16620	GMSRDVYSTDYYR	0.14571	0.371123	0.190782	0.412446	0.161805	0.663081	-0.139631	0.461778	-0.205467	0.678753	-0.163485	0.462424	-0.0160953	0.0404442	0.0289769	0.0579047	-0.0450722	0.0748392	0.0238541	0.13921	-0.0419812	0.24354	0.0658353	0.889702
ODBA_340_352	P12694	DDSSAYRSVDEVN	-0.467824	1.03508	-0.151393	0.332859	-0.372321	0.708779	-0.766679	0.831147	-0.258517	0.982112	-0.323771	0.635495	-0.0955035	0.117175	0.220927	0.324914	-0.316431	0.546498	-0.442908	0.571226	0.0652544	0.132429	-0.508162	0.74349
P85A_600_612	P27986	NENTEDQYSLVED	-0.685267	3.19216	-0.704441	1.68781	-0.695065	3.21723	-0.566046	2.43078	-0.120523	0.921769	-0.293633	1.65065	0.0097971	0.0336921	-0.00937684	0.0154359	0.0191739	0.0321211	-0.272413	1.70277	0.17311	1.23774	-0.445523	2.59172
PAXI_111_123	P49023	VGEEEHVYSFPNK	-0.191984	0.712926	-0.186028	0.606886	-0.16656	0.722818	-0.546789	1.62572	-0.173143	0.796141	-0.369962	1.52626	-0.0254237	0.104805	-0.0194677	0.0634405	-0.00595601	0.0159116	-0.176827	0.794435	0.196819	1.20425	-0.373646	1.66798
PAXI_24_36	P49023	FLSEETPYSYPTG	-0.21145	1.09483	-0.272738	2.73702	-0.275318	2.44786	-0.505134	1.12378	-0.213751	0.897338	-0.330569	1.09486	0.0638685	0.283426	0.00258064	0.0231974	0.0612879	0.282933	-0.174566	0.556453	0.116817	0.835707	-0.291383	1.08784
PDPK1_2_14	O15530	ARTTSQLYDAVPI	0.160296	0.386233	0.138923	0.321429	0.210141	0.427125	-0.208809	0.545818	-0.210507	0.478414	-0.0992293	0.206261	-0.0498451	0.141043	-0.0712185	0.204949	0.0213734	0.117527	-0.109579	0.409688	-0.111278	0.350224	0.00169818	0.00483945
PDPK1_369_381	O15530	DEDCYGNYDNLLS	-0.162559	0.442724	-0.232855	0.54818	-0.308678	0.772433	-0.2731	0.547898	0.118081	0.238372	0.0140072	0.0232424	0.146119	0.459139	0.0758232	0.166983	0.0702958	0.188711	-0.287107	1.59425	0.104074	1.07015	-0.391181	2.27869
PECA1_706_718	P16284	KKDTETVYSEVRK	-0.148402	0.909321	-0.270763	1.33429	-0.125817	0.578905	-0.170653	0.497392	0.0102603	0.0266315	-0.00790056	0.0216722	-0.0225849	0.104896	-0.144945	0.686398	0.122361	0.747063	-0.162752	1.19409	0.0181608	0.179675	-0.180913	1.1795
PGFRB_1002_1014	P09619	LDTSSVLYTAVQP	0.0041132	0.00786311	-0.0605626	0.198733	0.0194694	0.0559045	-0.50987	1.17563	-0.290075	0.459621	-0.238853	0.694152	-0.0153562	0.0391997	-0.080032	0.850984	0.0646758	0.189812	-0.271017	0.869881	-0.0512214	0.0886472	-0.219796	0.424346
PGFRB_1014_1028	P09619	PNEGDNDYIIPLPDP	-0.220062	1.81142	-0.124681	0.443839	-0.0859488	0.268787	0.125027	1.12788	-0.0845046	0.181734	0.008056	0.0336564	-0.134113	0.425812	-0.0387317	0.0792487	-0.0953813	0.304237	0.116971	0.755942	-0.0925606	0.249183	0.209532	0.688671
PGFRB_572_584	P09619	VSSDGHEYIYVDP	0.279275	1.45361	0.48935	3.14305	0.373461	1.8975	-0.0133087	0.0303863	0.0754654	0.213062	0.0161077	0.0335065	-0.0941858	0.341683	0.115889	0.586942	-0.210074	1.09206	-0.0294164	0.0837429	0.0593576	0.194802	-0.088774	0.351228
PGFRB_709_721	P09619	RPPSAELYSNALP	0.195058	0.36471	0.0184065	0.0277209	0.150338	0.244038	-0.328292	0.614898	-0.345164	0.527917	-0.232746	0.436012	0.0447208	0.153613	-0.131931	0.539765	0.176652	1.66606	-0.0955461	0.596382	-0.112419	0.332796	0.0168726	0.0393212
PGFRB_768_780	P09619	SSNYMAPYDNYVP	0.0423641	0.26744	-0.00852092	0.0908054	-0.000545979	0.00686004	-0.0894826	0.311394	-0.222045	0.930613	-0.119979	0.752201	0.0429101	0.268533	-0.00797494	0.0816217	0.050885	0.308641	0.0304964	0.107485	-0.102066	0.465844	0.132562	0.489281
PGFRB_771_783	P09619	YMAPYDNYVPSAP	-0.108617	0.35453	-0.270806	0.886871	-0.207873	1.58081	-0.341263	0.797747	-0.245456	0.664627	-0.224601	0.719339	0.0992559	0.296548	-0.0629325	0.157423	0.162188	0.361475	-0.116662	0.323598	-0.0208549	0.0558508	-0.0958072	0.23296
PLCG1_764_776	P19174	IGTAEPDYGALYE	-0.333628	2.14531	-0.408271	1.76517	-0.395071	4.9147	-0.384483	1.40775	-0.0961766	0.478527	-0.227124	1.54048	0.0614427	0.38478	-0.0132001	0.0429196	0.0746428	0.2392	-0.157359	0.758	0.130948	0.772588	-0.288307	1.27202
PP2AB_297_309	P62714	EPHVTRRTPDYFL	0.461035	1.22018	0.467166	0.984806	0.424255	1.01815	0.364876	1.07448	0.00204492	0.00642678	0.0919762	0.183312	0.0367808	0.130927	0.0429114	0.090327	-0.00613054	0.0137148	0.2729	0.785477	-0.0899313	0.254836	0.362831	1.58069
PRGR_786_798	P06401	EQRMKESSFYSLC	0.0622527	0.282408	-0.0665762	0.412945	-0.0634243	0.25088	-0.311065	1.22313	-0.137222	0.663547	-0.041208	0.107482	0.125677	0.443817	-0.00315189	0.00963206	0.128829	0.592176	-0.269857	1.08227	-0.0960142	0.371008	-0.173843	0.946034
PRRX2_202_214	Q99811	WTASSPYSTVPPY	0.245792	1.50025	0.189857	0.349568	0.315553	1.57942	-0.205961	0.499875	-0.206429	0.759374	-0.121426	0.473507	-0.0697608	0.372681	-0.125696	0.215911	0.0559354	0.090375	-0.0845356	0.279263	-0.0850032	0.513896	0.000467618	0.00119962
PTN11_539_551	Q06124	SKRKGHEYTNIKY	0.498245	2.20725	0.451715	0.790702	0.412827	0.957329	0.673262	1.66039	0.309768	0.570159	0.403402	0.999025	0.0854171	0.144389	0.0388875	0.0400727	0.0465296	0.0579914	0.26986	0.915257	-0.093634	0.187784	0.363494	0.939358
RAF1_332_344	P04049	PRGQRDSSYYWEI	0.287194	1.39433	0.253165	0.561144	0.263118	1.14788	0.190544	0.682552	0.091675	0.185114	0.121902	0.503159	0.0240761	0.0610514	-0.00995334	0.0148044	0.0340295	0.0539925	0.068642	0.461597	-0.030227	0.0846849	0.098869	0.295713
RASA1_453_465	P20936	TVDGKEIYNTIRR	-0.00798798	0.0211821	-0.0943731	0.783897	-0.0792446	0.305286	-0.0855829	0.08548	0.220431	0.575694	0.174174	0.452638	0.0712566	0.175407	-0.0151285	0.0494929	0.0863851	0.277588	-0.259757	0.43992	0.0462567	0.208297	-0.306013	0.529703
RB_804_816	P06400	IYISPLKSPYKIS	0.466945	1.30977	0.335645	0.874596	0.355607	1.17865	0.393966	0.704626	0.0953697	0.121201	0.0743058	0.101447	0.111338	0.241452	-0.0199617	0.0350543	0.1313	0.24493	0.319661	0.55938	0.021064	0.0253646	0.298597	0.484818
RET_1022_1034	P07949	TPSDSLIYDDGLS	-0.332907	2.70039	-0.266834	0.775304	-0.319517	1.69399	-0.322395	1.36777	0.0359737	0.176852	-0.0764702	0.899982	-0.0133899	0.0488287	0.0526826	0.106507	-0.0660725	0.150891	-0.245925	1.45735	0.112444	0.812297	-0.358369	1.73053
RON_1346_1358	Q04912	SALLGDHYVQLPA	0.201696	0.810387	0.0897665	0.27725	0.138001	0.650167	-0.377602	0.717779	-0.293403	0.516637	-0.212796	0.413656	0.0636951	0.253972	-0.0482346	0.154789	0.11193	0.349944	-0.164805	0.559687	-0.0806069	0.218987	-0.0841983	0.208836
RON_1353_1365	Q04912	YVQLPATYMNLGP	0.350442	3.73388	0.100262	0.338441	0.133236	0.735545	-0.227619	0.437895	-0.278661	0.81422	-0.115843	0.396359	0.217206	1.20363	-0.0329742	0.0793413	0.250181	0.946876	-0.111776	0.281807	-0.162818	0.70844	0.0510422	0.106437
SRC8_CHICK_476_488	Q01406	EYEPETVYEVAGA	-0.555439	3.32431	-0.462833	0.977647	-0.427047	2.01265	-0.505281	1.81523	-0.0466385	0.226784	-0.260052	1.75155	-0.128392	0.785002	-0.0357857	0.0540395	-0.0926059	0.161421	-0.245229	1.34744	0.213414	1.43064	-0.458643	2.06411
SRC8_CHICK_492_504	Q01406	YQAEENTYDEYEN	-0.725925	3.01339	-0.535728	1.19175	-0.612888	2.07063	-0.599384	1.81613	-0.0810154	0.339715	-0.345265	0.893141	-0.113037	0.486211	0.0771602	0.12948	-0.190197	0.41046	-0.25412	0.936043	0.264249	1.09045	-0.518369	2.7081
STAT3_698_710	P40763	DPGSAAPYLKTKF	0.0670609	0.375906	0.0579762	0.369793	0.0588207	0.515807	0.35409	3.48828	0.144976	0.4965	0.271471	0.905749	0.00824022	0.0345359	-0.000844479	0.00382646	0.0090847	0.0336669	0.0826187	0.343625	-0.126495	0.391679	0.209113	1.03891
STAT4_714_726	Q14765	PSDLLPMSPSVYA	-0.266746	1.50644	-0.247986	1.4303	-0.333357	1.83004	-0.289119	0.66032	-0.0975177	0.212762	-0.24085	0.886083	0.0666111	0.310228	0.0853702	0.420831	-0.0187591	0.0756888	-0.0482686	0.106535	0.143332	0.391384	-0.191601	0.427965
TEC_512_524	P42680	RYFLDDQYTSSSG	0.0878863	0.581855	0.105271	0.371213	0.0640605	0.458109	0.121581	0.680113	0.240709	0.861167	0.196555	0.744789	0.0238258	0.133536	0.0412107	0.128338	-0.0173848	0.0490545	-0.0749742	0.294962	0.0441542	0.12935	-0.119128	0.481675
TYRO3_679_691	Q06418	KIYSGDYYRQGCA	0.627318	2.78823	0.478409	1.22964	0.492203	1.83079	0.38894	2.08895	0.0421004	0.104445	0.222023	1.53222	0.135115	0.503319	-0.0137938	0.0229498	0.148909	0.339855	0.166917	1.2618	-0.179923	0.702273	0.34684	1.36718
VGFR1_1040_1052	P17948	DFGLARDIYKNPD	-0.176382	0.499792	-0.0421893	0.183809	0.00227769	0.0176238	0.00233928	0.00592872	0.0855564	0.227583	0.125926	0.408396	-0.17866	0.519308	-0.044467	0.210233	-0.134193	0.325882	-0.123586	0.587922	-0.0403692	0.139573	-0.0832171	0.316031
VGFR1_1206_1218	P17948	GSSDDVRYVNAFK	0.03478	0.10636	0.229819	0.698742	0.115047	0.521369	0.34428	0.690423	0.139702	0.421992	0.100982	0.193496	-0.080267	0.492082	0.114772	0.418959	-0.195038	0.655379	0.243298	0.532904	0.0387198	0.0881686	0.204579	0.532444
VGFR1_1326_1338	P17948	DYNSVVLYSTPPI	0.338285	3.00514	0.232769	2.25958	0.417192	1.22752	-0.0565635	0.117401	-0.101658	0.69561	-0.0764318	0.424665	-0.0789078	0.191761	-0.184424	0.509319	0.105516	1.42003	0.0198684	0.0493329	-0.025226	0.152965	0.0450943	0.122199
VGFR2_1046_1058	P35968	DFGLARDIYKDPD	-0.0343836	0.0787056	-0.0158629	0.053013	-0.0102	0.0261882	-0.0715014	0.298801	0.00537634	0.0119679	0.0584548	0.134581	-0.0241836	0.0537099	-0.00566292	0.0179675	-0.0185207	0.0477802	-0.129956	0.393553	-0.0530785	0.118026	-0.0768778	0.22797
VGFR2_1052_1064	P35968	DIYKDPDYVRKGD	0.168207	0.536631	0.207226	1.32233	0.123693	0.340015	0.146446	0.378676	0.0758531	0.239599	0.136861	0.391131	0.0445135	0.0800695	0.0835328	0.205105	-0.0390193	0.0957297	0.00958506	0.0197743	-0.0610078	0.161274	0.0705929	0.177681
VGFR2_1168_1180	P35968	AQQDGKDYIVLPI	0.34393	1.80269	0.00245778	0.0100518	0.201176	0.824066	0.0462112	0.110202	-0.354941	1.11185	-0.134704	0.424028	0.142754	0.575212	-0.198719	0.865436	0.341472	1.94734	0.180916	0.580711	-0.220237	0.781931	0.401153	1.32987
VGFR2_944_956	P35968	RFRQGKDYVGAIP	0.476589	1.13682	0.452632	0.881651	0.481818	1.58007	0.924321	1.23084	0.449316	0.522381	0.658925	1.35503	-0.00522884	0.00928934	-0.0291859	0.0433916	0.0239571	0.030072	0.265395	0.497606	-0.20961	0.31511	0.475005	0.651699
VGFR2_989_1001	P35968	EEAPEDLYKDFLT	-0.246839	1.34435	-0.38225	1.48927	-0.33945	1.21971	-0.270385	0.617776	0.0782599	0.197342	-0.0506606	0.109468	0.092611	0.379369	-0.0428003	0.118622	0.135411	0.712079	-0.219724	0.932251	0.128921	0.872921	-0.348645	1.64825
VGFR3_1061_1073	P35916	DIYKDPDYVRKGS	0.358157	1.64444	0.271489	1.01839	0.0794938	0.248385	0.350548	0.449393	0.107281	0.152158	0.348952	0.642233	0.278663	0.954277	0.191995	0.542209	0.0866677	0.254565	0.00159645	0.0024556	-0.241671	0.735142	0.243267	0.456965
VINC_815_827	P18206	KSFLDSGYRILGA	0.193154	0.798919	0.418491	1.11848	0.30432	1.1604	0.262867	0.48753	0.0465049	0.107059	0.0569665	0.0798716	-0.111167	0.60524	0.114171	0.290545	-0.225338	0.682628	0.2059	0.382976	-0.0104616	0.0185646	0.216362	0.566187
ZAP70_485_497	P43403	ALGADDSYYTARS	0.0473843	0.18682	0.0989267	0.801838	0.110081	1.03794	-0.100889	0.339026	0.0531187	1.69768	-0.0959045	0.901697	-0.0626966	0.25195	-0.0111542	0.0646348	-0.0515424	0.19273	-0.00498422	0.0169268	0.149023	1.91836	-0.154007	0.77445
ZBT16_621_633	Q05516	LRTHNGASPYQCT	0.434321	1.21887	0.368593	0.944252	0.311853	2.42683	0.407543	1.2322	0.264938	0.384931	0.166629	0.423201	0.122468	0.295815	0.0567395	0.112378	0.0657282	0.096977	0.240915	1.54277	0.098309	0.186266	0.142605	0.305

## Sheet: STK
Supplementary Table X - Serine and threonine peptide analysis of breast cancer cell responses to fibroblast-derived matrices
			4T1: Lung vs Plastic		4T1: Lymph vs Plastic		4T1: Mammary vs Plastic		67NR: Lung vs Plastic		67NR: Lymph vs Plastic		67NR: Mammary vs Plastic		4T1: Lung vs Mammary		4T1: Lymph vs Mammary		4T1: Lung vs Lymph		67NR: Lung vs Mammary		67NR: Lymph vs Mammary		67NR: Lung vs Lymph
ID	UniprotAccession	Sequence	log2(Lung/Plastic)	-log10(p value)	log2(Lymph/Plastic)	-log10(p value)	log2(Mammary/Plastic)	-log10(p value)	log2(Lung/Plastic)	-log10(p value)	log2(Lymph/Plastic)	-log10(p value)	log2(Mammary/Plastic)	-log10(p value)	log2(Lung/Mammary)	-log10(p value)	log2(Lymph/Mammary)	-log10(p value)	log2(Lung/Lymph)	-log10(p value)	log2(Lung/Mammary)	-log10(p value)	log2(Lymph/Mammary)	-log10(p value)	log2(Lung/Lymph)	-log10(p value)
ACM1_421_433	P11229	CNKAFRDTFRLLL	-0.0317023	0.0188427	-0.381668	0.265124	-0.0177731	0.0115963	0.114328	0.0968475	-0.224861	0.146631	-0.296326	0.250694	-0.0139292	0.00848321	-0.363895	0.260889	0.349966	0.226136	0.410654	0.3756	0.0714651	0.0406982	0.339189	0.237515
ACM1_444_456	P11229	KIPKRPGSVHRTP	-0.647007	1.0489	-0.506107	1.88067	-0.323342	1.23035	0.409391	1.18438	0.290429	0.341783	-0.253234	0.693267	-0.323665	0.510489	-0.182765	0.999287	-0.140899	0.196252	0.662625	3.04804	0.543663	0.781966	0.118963	0.137964
ACM4_456_468	P08173	CNATFKKTFRHLL	-0.240066	0.368943	-0.342462	0.524508	0.057152	0.0736846	0.58867	0.615197	0.326003	0.276842	-0.0595089	0.0464544	-0.297218	0.456323	-0.399614	0.606415	0.102396	0.127069	0.648179	1.11845	0.385512	0.500021	0.262666	0.332559
ACM5_494_506	P08912	CYALCNRTFRKTF	-0.181711	0.120596	-0.433769	0.361742	-0.0896613	0.0704629	0.173227	0.087795	0.239111	0.14708	0.0141185	0.00712814	-0.0920499	0.0651726	-0.344107	0.324185	0.252058	0.176433	0.159109	0.0955933	0.224992	0.178844	-0.0658833	0.0411542
ACM5_498_510	P08912	CNRTFRKTFKMLL	-0.430126	0.48363	-0.43653	0.534059	-0.25879	0.383488	0.511612	0.351187	0.49505	0.356214	0.0953751	0.0572637	-0.171335	0.214095	-0.17774	0.254618	0.00640424	0.00549641	0.416237	0.362465	0.399675	0.376865	0.0165618	0.0113264
ADDB_706_718	P35612	KKKFRTPSFLKKS	-0.604132	1.33387	-0.306147	0.580405	-0.410844	0.806641	0.67915	0.952338	0.760801	0.640046	0.20275	0.20616	-0.193288	0.430003	0.104697	0.183465	-0.297985	0.709971	0.4764	0.633396	0.558051	0.444307	-0.0816511	0.0554688
ADRB2_338_350	P07550	ELLCLRRSSLKAY	0.753225	1.57299	0.688021	1.1285	0.703792	1.15938	-0.115556	0.115823	-0.154153	0.110618	-0.0320239	0.0248595	0.0494337	0.0856543	-0.0157706	0.0190775	0.0652043	0.114709	-0.0835322	0.0676705	-0.122129	0.0774063	0.0385973	0.0256528
ANDR_785_797	P10275	VRMRHLSQEFGWL	-0.176339	0.627438	-0.246676	0.721662	-0.169131	0.551756	0.0692708	0.117418	0.207631	0.356101	0.000733058	0.00108889	-0.00720819	0.0364185	-0.0775455	0.273358	0.0703373	0.275162	0.0685377	0.127487	0.206898	0.382788	-0.13836	0.245728
ANXA1_209_221	P04083	AGERRKGTDVNVF	0.00824499	0.0126494	0.0692299	0.129331	-0.0801361	0.157598	-0.291557	0.843583	-0.0842419	0.236398	-0.272062	0.678335	0.0883811	0.220316	0.149366	0.505544	-0.0609849	0.13768	-0.0194943	0.0414021	0.18782	0.600635	-0.207315	0.876172
BAD_112_124	Q92934	RELRRMSDEFVDS	-0.0160433	0.0681821	0.180306	0.85138	0.285904	1.57543	-0.107774	0.354086	-0.162834	0.567044	-0.159013	0.783945	-0.301948	2.74124	-0.105598	0.710106	-0.19635	1.3803	0.0512387	0.122177	-0.00382121	0.00815642	0.0550599	0.113465
BAD_69_81	Q92934	IRSRHSSYPAGTE	0.0780895	0.254575	0.117462	0.433161	0.102204	0.500804	0.297335	0.966033	0.272451	0.465686	-0.0125663	0.0210525	-0.0241143	0.0941719	0.015258	0.0634266	-0.0393723	0.122	0.309902	0.791626	0.285017	0.444444	0.0248845	0.035236
BAD_93_105	Q92934	FRGRSRSAPPNLW	-0.051026	0.0401069	-0.439985	0.41082	-0.246799	0.221993	0.0798764	0.0677214	-0.00666889	0.00477454	0.0286552	0.0228817	0.195773	0.22525	-0.193186	0.20256	0.388959	0.457971	0.0512212	0.0498456	-0.0353241	0.0293185	0.0865453	0.0764293
BCKD_45_57	O14874	ERSKTVTSFYNQS	-0.177464	0.542031	-0.187868	0.603303	-0.176165	0.535585	0.227858	0.337979	-0.14283	0.147264	-0.277113	0.405004	-0.00129882	0.00326234	-0.0117024	0.0317036	0.0104036	0.0281981	0.504971	0.879852	0.134283	0.141216	0.370688	0.468118
CA2D1_494_506	P54289	LEDIKRLTPRFTL	-0.0366235	0.0286668	-0.106982	0.117572	-0.236617	0.316484	0.29227	0.33061	0.267781	0.321276	0.0385036	0.0310177	0.199994	0.220487	0.129636	0.22595	0.070358	0.0652411	0.253766	0.270451	0.229278	0.257441	0.0244884	0.0285357
CAC1C_1974_1986	Q13936	ASLGRRASFHLEC	0.510703	1.43276	0.4776	1.08084	0.587209	1.09087	-0.0874046	0.114101	-0.0453491	0.0359418	-0.0228402	0.0232473	-0.076506	0.144364	-0.109609	0.178623	0.0331033	0.0881532	-0.0645644	0.0740858	-0.0225089	0.0167536	-0.0420554	0.0346649
CD27_212_224	P26842	HQRRKYRSNKGES	-0.439902	1.1415	-0.368265	1.03169	-0.475944	1.45221	0.248693	0.46371	0.479428	0.575247	0.0803745	0.094192	0.0360425	0.0899396	0.107679	0.359387	-0.0716365	0.170331	0.168319	0.321199	0.399054	0.480596	-0.230735	0.312519
CDK7_163_175	P50613	GSPNRAYTHQVVT	-0.330542	0.489361	-0.94023	2.29576	-1.21751	0.579513	-0.198406	0.0948789	0.678567	0.439012	0.179253	0.11238	0.88697	0.392344	0.277282	0.10854	0.609688	1.14979	-0.377658	0.324588	0.499314	0.686781	-0.876973	0.691297
CDN1A_139_151	P38936	GRKRRQTSMTDFY	-0.0883462	0.376772	-0.151167	0.464719	-0.0226088	0.110422	0.153454	0.472048	0.11743	0.287709	-0.00579103	0.0112961	-0.0657374	0.30299	-0.128558	0.407906	0.0628208	0.158509	0.159245	0.685908	0.123221	0.38091	0.0360247	0.134673
CENPA_1_14	P49450	MGPRRRSRKPEAPR	-0.0837227	0.248855	-0.151121	0.72978	-0.00747935	0.0257218	0.513337	1.70375	0.0375538	0.0430316	0.375516	0.437393	-0.0762434	0.29124	-0.143642	1.35313	0.0673984	0.259183	0.137821	0.145079	-0.337962	0.313246	0.475783	0.78818
CFTR_730_742	P13569	EPLERRLSLVPDS	0.76472	1.18234	0.775161	1.17818	0.418013	0.577414	-0.28587	0.430605	-0.161757	0.11796	-0.0991106	0.0939259	0.346707	0.671452	0.357148	0.672314	-0.0104408	0.0160358	-0.18676	0.227651	-0.0626459	0.0408971	-0.124114	0.0968704
CFTR_761_773	P13569	LQARRRQSVLNLM	0.0800591	0.156139	0.0336304	0.065507	0.0190042	0.0363136	-0.0419076	0.0914347	-0.00397968	0.00557659	-0.00938416	0.0258395	0.0610549	0.305302	0.0146262	0.127324	0.0464287	0.212434	-0.0325235	0.0625182	0.00540447	0.00720326	-0.0379279	0.0482541
CGHB_109_121	P01233	QCALCRRSTTDCG	0.246929	0.924368	0.00426149	0.00851568	0.358528	0.967732	-0.0452061	0.0740584	-0.308831	0.732979	-0.131051	0.192857	-0.111599	0.327907	-0.354267	0.939395	0.242668	0.877799	0.0858447	0.12329	-0.17778	0.305592	0.263625	0.644117
CREB1_126_138	P16220	EILSRRPSYRKIL	0.529209	1.2269	0.411651	0.96785	0.123628	0.105085	-0.135588	0.218496	-0.27816	0.336485	0.053388	0.0757382	0.405581	0.43064	0.288024	0.290347	0.117558	0.323657	-0.188976	0.257325	-0.331548	0.365773	0.142573	0.14091
CSF1R_701_713	P07333	NIHLEKKYVRRDS	0.263491	0.941908	0.387411	1.31991	0.255064	0.570407	-0.129083	0.220178	-0.0278943	0.0297468	-0.039021	0.035016	0.00842635	0.0156196	0.132347	0.291526	-0.12392	0.51037	-0.0900617	0.0864511	0.0111267	0.00853152	-0.101188	0.120308
DESP_2842_2854	P15924	RSGSRRGSFDATG	0.653984	1.07241	0.882809	1.35642	0.50175	0.961904	-0.414685	0.471321	-0.486849	0.477188	-0.00613991	0.00429371	0.152234	0.380789	0.381059	0.905269	-0.228825	0.390487	-0.408545	0.536355	-0.48071	0.522253	0.0721649	0.0853409
E1A_ADE05_212_224	P03255	AILRRPTSPVSRE	0.285471	1.02065	0.190657	0.611212	0.0761531	0.0924125	-0.248985	0.880134	-0.214654	0.412014	-0.081409	0.32132	0.209318	0.285483	0.114504	0.141532	0.0948143	0.262768	-0.167576	0.451455	-0.133245	0.21666	-0.0343307	0.0465112
EPB42_241_253	P16452	LLNKRRGSVPILR	0.790169	1.71928	0.882956	1.70443	0.642295	1.38892	-0.345399	0.356206	-0.393081	0.341012	-0.043643	0.0376278	0.147875	0.304829	0.240661	0.460699	-0.0927865	0.159621	-0.301756	0.305412	-0.349438	0.298103	0.0476818	0.0332497
ERBB2_679_691	P04626	QQKIRKYTMRRLL	-0.150841	0.259574	-0.132311	0.179252	-0.0831916	0.111478	0.148193	0.151362	0.0411331	0.0297266	0.154327	0.119165	-0.0676497	0.119561	-0.0491198	0.06577	-0.0185299	0.0283535	-0.00613435	0.00431561	-0.113194	0.0724689	0.10706	0.0825143
ESR1_160_172	P03372	GGRERLASTNDKG	0.029521	0.0362858	-0.13632	0.168387	0.0533126	0.0549715	-0.135737	0.486269	-0.123726	0.451084	-0.106902	0.354589	-0.0237916	0.0288664	-0.189633	0.244043	0.165841	0.276008	-0.0288345	0.105524	-0.0168235	0.0619318	-0.0120111	0.0461502
F263_454_466	Q16875	NPLMRRNSVTPLA	0.27982	0.557651	0.268321	0.58628	0.129264	0.22935	-0.10135	0.207416	-0.103124	0.145076	0.0140689	0.0303007	0.150556	0.489549	0.139057	0.619882	0.0114991	0.037338	-0.115419	0.21181	-0.117193	0.156461	0.00177352	0.00193039
FOXO3_25_37	O43524	QSRPRSCTWPLQR	0.006217	0.00562728	-0.267301	0.266965	-0.0726266	0.0669606	0.204759	0.316419	-0.0598119	0.0543111	0.00163174	0.00152726	0.0788436	0.113548	-0.194674	0.254204	0.273518	0.409252	0.203127	0.276855	-0.0614436	0.0527318	0.264571	0.329077
FRAP_2443_2455	P42345	RTRTDSYSAGQSV	-0.00108941	0.00151943	-0.049211	0.081298	0.0057114	0.00874892	-0.127119	0.185071	-0.119132	0.13807	-0.0398299	0.0342042	-0.00680081	0.018777	-0.0549224	0.300705	0.0481216	0.151055	-0.0872887	0.0826469	-0.0793017	0.0665692	-0.00798702	0.00894532
GBRB2_427_439	P47870	SRLRRRASQLKIT	0.212382	0.903316	0.244813	1.2432	0.239718	1.01798	-0.181576	0.52224	-0.139352	0.309257	0.0429503	0.13609	-0.0273364	0.0797221	0.00509516	0.0160002	-0.0324316	0.112243	-0.224527	0.809319	-0.182303	0.483106	-0.0422239	0.0776147
GPR6_349_361	P46095	QSKVPFRSRSPSE	-0.229114	0.3104	-0.209464	0.263441	-0.252599	0.315035	-0.0123833	0.014042	0.206785	0.162334	-0.0139829	0.01265	0.0234847	0.0565131	0.043135	0.0877349	-0.0196503	0.058046	0.00159963	0.00140845	0.220768	0.155729	-0.219168	0.17167
GPSM2_394_406	P81274	PKLGRRHSMENME	0.571744	1.29409	0.876248	1.49866	0.635047	1.09166	-0.176487	0.154137	-0.178875	0.107364	-0.00508515	0.00282031	-0.0633032	0.126021	0.241201	0.403448	-0.304504	0.781889	-0.171402	0.130162	-0.17379	0.0968355	0.00238784	0.00156229
GRIK2_708_720	Q13002	FMSSRRQSVLVKS	0.30109	0.593906	0.36561	0.753152	0.251479	0.457462	0.00541623	0.0103425	-0.0545731	0.0437793	-0.0585725	0.0793767	0.0496114	0.17501	0.114131	0.500115	-0.0645199	0.381374	0.0639887	0.09055	0.00399939	0.00282195	0.0599893	0.0489688
GSUB_61_73	O96001	KKPRRKDTPALHI	-0.695254	1.299	-0.45214	1.05909	-0.368296	0.820736	0.46972	0.718039	0.661112	0.737068	0.0714267	0.0837222	-0.326958	0.852936	-0.0838436	0.368466	-0.243114	0.647719	0.398293	0.822865	0.589685	0.751507	-0.191392	0.206709
GYS2_1_13	P54840	MLRGRSLSVTSLG	0.0903293	0.0665737	-0.279562	0.26452	-0.0899165	0.0672517	-0.191343	0.275148	-0.12332	0.172303	-0.142198	0.207217	0.180246	0.173579	-0.189646	0.224545	0.369892	0.472477	-0.0491451	0.0765707	0.0188772	0.0294673	-0.0680223	0.10564
H2B1B_ 27_40	P33778	GKKRKRSRKESYSI	-0.412601	0.651618	-0.239256	0.35359	-0.203626	0.299086	0.458586	1.00084	0.455586	0.401463	0.159701	0.203523	-0.208974	0.591401	-0.0356293	0.0849583	-0.173345	0.44843	0.298885	0.461198	0.295885	0.225538	0.0030001	0.00210017
H32_3_18	Q71DI3	RTKQTARKSTGGKAPR	-0.397354	0.460559	-0.262053	0.261566	-0.295124	0.307199	-0.00652742	0.0041092	0.38863	0.229983	0.0290971	0.0177538	-0.10223	0.12246	0.0330709	0.0331137	-0.135301	0.161389	-0.0356245	0.0205285	0.359533	0.194636	-0.395157	0.223536
IF4E_203_215	P06730	TATKSGSTTKNRF	-0.550144	0.595598	-0.528707	0.607263	-0.341322	0.381938	0.119601	0.174588	0.220455	0.216663	0.0573305	0.0843634	-0.208822	0.485116	-0.187385	0.654547	-0.0214373	0.0336702	0.0622701	0.151946	0.163125	0.185524	-0.100854	0.103914
K6PL_766_778	P17858	LEHVTRRTLSMDK	0.481076	1.39704	0.502845	1.47854	0.520628	1.43418	-0.178271	0.60174	-0.140391	0.257745	-0.122152	0.217799	-0.0395521	0.158991	-0.0177838	0.0705485	-0.0217683	0.110852	-0.0561191	0.10878	-0.0182385	0.0240895	-0.0378806	0.0718956
KAP2_92_104	P13861	SRFNRRVSVCAET	0.426521	0.27134	0.417047	0.336536	0.494401	0.384907	-0.0180311	0.012305	-0.025931	0.0175577	0.0422958	0.0315165	-0.0678795	0.0378543	-0.0773538	0.0550177	0.00947428	0.00532806	-0.0603269	0.047247	-0.0682268	0.0528388	0.00789992	0.00543232
KAP3_107_119	P31323	NRFTRRASVCAEA	0.204059	0.316984	0.237478	0.502443	0.326048	0.467155	-0.0760876	0.082683	-0.0971543	0.105858	0.0578763	0.0853812	-0.121989	0.133942	-0.0885696	0.109299	-0.0334193	0.0451056	-0.133964	0.172986	-0.155031	0.199462	0.0210667	0.0188815
KAPCG_192_206	P22612	VKGRTWTLCGTPEYL	-0.146214	0.706051	-0.223373	0.799945	-0.0207604	0.0295747	0.0398978	0.0571877	0.0528309	0.0805382	-0.0853914	0.157294	-0.125453	0.217554	-0.202613	0.348885	0.0771592	0.294728	0.125289	0.212788	0.138222	0.25093	-0.0129331	0.0169051
KCNA1_438_450	Q09470	DSDLSRRSSSTMS	0.473628	1.49121	0.568598	2.12804	0.643719	2.17276	-0.458609	1.31172	-0.270781	0.535901	-0.133904	0.196713	-0.170092	0.560343	-0.0751215	0.317293	-0.0949701	0.312241	-0.324706	0.55845	-0.136877	0.173438	-0.187829	0.358272
KCNA2_442_454	P16389	PDLKKSRSASTIS	0.0186853	0.0572504	0.0174823	0.032203	0.0651766	0.189924	0.0192753	0.0421994	0.137006	0.648706	-0.0505336	0.294113	-0.0464913	0.252261	-0.0476944	0.106402	0.00120306	0.00267288	0.069809	0.165788	0.18754	0.869883	-0.117731	0.275461
KCNA3_461_473	P22001	EELRKARSNSTLS	-0.0410064	0.095006	-0.0336972	0.0554505	-0.0530957	0.130142	-0.20998	0.547918	-0.0573237	0.115833	-0.190417	0.538347	0.0120893	0.0861949	0.0193985	0.0439827	-0.0073092	0.0156429	-0.0195626	0.0788455	0.133093	0.555842	-0.152656	0.53883
KCNA6_504_516	P17658	ANRERRPSYLPTP	0.345893	0.712338	0.325689	0.684593	0.301207	0.614125	-0.212607	0.432549	-0.106548	0.107372	-0.0584561	0.0828321	0.0446863	0.207491	0.0244824	0.133636	0.0202039	0.099803	-0.154151	0.194908	-0.0480922	0.0388978	-0.106059	0.0953197
KIF2C_105_118_S106G	Q99661	EGLRSRSTRMSTVS	0.133382	0.405085	0.0465155	0.219073	0.0134417	0.054149	-0.161287	0.606909	-0.14467	0.591755	0.022233	0.0460357	0.11994	0.43337	0.0330737	0.371649	0.0868661	0.303548	-0.18352	0.558452	-0.166903	0.534043	-0.0166163	0.0761314
KPB1_1011_1023	P46020	QVEFRRLSISAES	0.587542	1.06917	0.693285	1.27655	0.504865	1.08882	-0.226585	0.310647	-0.214095	0.155545	-0.0409095	0.0374392	0.0826769	0.232485	0.18842	0.63978	-0.105743	0.213931	-0.185676	0.258054	-0.173185	0.124617	-0.0124907	0.00897028
KPCB_19_31_A25S	P05771	RFARKGSLRQKNV	-0.215948	0.282738	-0.192258	0.308451	-0.0791299	0.100098	0.389752	0.326151	0.103633	0.066037	0.15742	0.0963304	-0.136818	0.19229	-0.113128	0.208006	-0.0236899	0.0330693	0.232332	0.196945	-0.0537875	0.0354606	0.286119	0.286086
KS6A1_374_386	Q15418	QLFRGFSFVATGL	-0.0385487	0.0253872	-0.303299	0.20102	0.031358	0.019329	-0.151558	0.201446	-0.058199	0.0593642	-0.0503999	0.0629429	-0.0699067	0.0865379	-0.334657	0.344901	0.264751	0.299658	-0.101158	0.111575	-0.00779907	0.00686559	-0.0933588	0.086806
LIPS_944_956	Q05469	GFHPRRSSQGATQ	0.367054	1.58124	0.504697	2.10053	0.396336	1.36751	-0.0469678	0.111148	0.0610077	0.0849068	0.0486824	0.0802786	-0.0292823	0.112179	0.108361	0.52995	-0.137643	1.81295	-0.0956502	0.221393	0.0123253	0.0154588	-0.107975	0.189769
LMNB1_16_28	P20700	GGPTTPLSPTRLS	0.0280776	0.0164768	-0.0408619	0.0265846	0.234167	0.119114	0.900262	1.02394	-0.411906	0.425274	0.130149	0.0909252	-0.20609	0.118638	-0.275029	0.177435	0.0689395	0.0611644	0.770112	0.71457	-0.542055	0.477021	1.31217	1.54314
MARCS_152_164	P29966	KKKKKRFSFKKSF	-0.722275	1.30803	-0.448844	1.38147	-0.426476	1.38838	0.144188	0.14967	0.435358	0.614394	-0.183396	0.358643	-0.295799	0.591233	-0.0223676	0.103541	-0.273431	0.525242	0.327584	0.438134	0.618754	1.06095	-0.291171	0.296512
MARCS_160_172	P29966	FKKSFKLSGFSFK	-0.283698	0.221972	-0.335434	0.758185	-0.355293	0.770438	0.194419	0.138345	0.440288	0.403425	-0.0704865	0.0649324	0.0715951	0.0527491	0.0198587	0.0659783	0.0517364	0.0378925	0.264905	0.288889	0.510774	0.830423	-0.245869	0.208525
MBP_222_234	P02686	HFFKNIVTPRTPP	-0.084233	0.0541162	-0.185795	0.147982	-0.296888	0.212159	0.155569	0.102215	0.304379	0.221665	-0.0157479	0.00840209	0.212655	0.14119	0.111093	0.079699	0.101562	0.0735227	0.171317	0.115899	0.320127	0.240107	-0.14881	0.122928
MP2K1_287_299	Q02750	PPRPRTPGRPLSS	-0.210835	0.297293	-0.46878	0.869261	-0.372755	0.691088	-0.133141	0.326763	-0.0997651	0.0993232	-0.127593	0.139425	0.161921	0.325652	-0.0960247	0.257976	0.257945	0.540454	-0.005548	0.00571061	0.0278277	0.0205721	-0.0333757	0.0329901
MPIP1_172_184	P30304	FTQRQNSAPARML	0.290954	1.46147	0.186186	3.74589	0.226777	3.34998	-0.214274	0.689626	-0.0366208	0.0966261	0.0115185	0.0264272	0.0641766	0.273791	-0.0405914	0.847228	0.104768	0.493271	-0.225792	1.11766	-0.0481393	0.217495	-0.177653	1.07216
MYPC3_268_280	Q14896	LSAFRRTSLAGGG	0.482824	1.05235	0.446302	0.915291	0.0229034	0.0176097	-0.197479	0.376016	-0.16281	0.143299	-0.0830053	0.101225	0.459921	0.530577	0.423399	0.471955	0.0365222	0.128054	-0.114474	0.137851	-0.0798047	0.058451	-0.0346692	0.0270421
NCF1_296_308	P14598	RGAPPRRSSIRNA	0.330175	0.999393	0.365895	1.17192	0.211435	0.636255	-0.113881	0.763692	-0.192015	0.413388	0.0602042	0.307495	0.11874	0.78329	0.15446	1.45632	-0.0357205	0.220548	-0.174085	0.984814	-0.252219	0.550153	0.0781339	0.146117
NCF1_321_333	P14598	QDAYRRNSVRFLQ	0.537721	1.05155	0.517148	1.0136	0.189735	0.189993	-0.210506	0.417605	-0.176852	0.12453	0.0302391	0.0324319	0.347987	0.492447	0.327414	0.459825	0.020573	0.0938603	-0.240745	0.299267	-0.207091	0.13257	-0.0336542	0.0212963
NFKB1_330_342	P19838	FVQLRRKSDLETS	0.446627	0.878191	0.514674	0.929399	0.10901	0.0818277	-0.042045	0.0554656	0.0111125	0.00745154	0.0302033	0.0225365	0.337616	0.339182	0.405664	0.405235	-0.0680478	0.219728	-0.0722483	0.0612694	-0.0190908	0.0108117	-0.0531575	0.0396985
NMDZ1_890_902	Q05586	SFKRRRSSKDTST	0.279791	1.68392	0.240187	1.29249	0.241349	1.03412	0.147837	0.286826	-0.0669756	0.128526	0.161924	0.352357	0.0384417	0.128324	-0.00116221	0.00321418	0.0396039	0.171143	-0.0140867	0.031887	-0.228899	0.855421	0.214813	0.650558
NOS3_1171_1183	P29474	SRIRTQSFSLQER	0.092833	0.180897	-0.149769	0.316515	-0.151612	0.264938	-0.164409	0.331121	-0.124304	0.214394	0.00656319	0.00762671	0.244445	0.492413	0.00184298	0.00280187	0.242602	0.606863	-0.170972	0.270863	-0.130867	0.18505	-0.0401049	0.0756788
NR4A1_344_356	P22736	GRRGRLPSKPKQP	-0.429533	1.15302	-0.582674	1.87054	-0.505691	1.64337	0.100811	0.249899	0.261256	0.341055	-0.00530545	0.00929952	0.0761576	0.255911	-0.0769831	0.724935	0.153141	0.592704	0.106117	0.192047	0.266562	0.315149	-0.160445	0.184541
PLEK_106_118	P08567	GQKFARKSTRRSI	0.0442568	0.136837	0.00105413	0.00238017	0.0604932	0.21834	0.240661	0.748037	-0.0443071	0.0494391	0.0985743	0.138765	-0.0162363	0.0755842	-0.059439	0.206713	0.0432027	0.129604	0.142087	0.233308	-0.142881	0.14749	0.284968	0.422553
PLM_76_88	O00168	EEGTFRSSIRRLS	1.27239	1.22242	1.05685	0.81864	0.806794	0.406659	-0.783197	0.506927	-0.458145	0.251256	-0.711003	0.283702	0.465595	0.25919	0.250055	0.114383	0.21554	0.208166	-0.0721939	0.0232703	0.252858	0.0838325	-0.325052	0.160661
PPR1A_28_40	Q13522	QIRRRRPTPATLV	0.00259844	0.0047812	-0.138318	0.373774	-0.118626	0.318884	-0.131531	0.329286	-0.0407958	0.0499877	-0.0501512	0.0615428	0.121224	0.560772	-0.0196919	0.189878	0.140916	0.634415	-0.0813799	0.122649	0.00935539	0.00927464	-0.0907353	0.140349
PRKDC_2618_2630	P78527	TRTQEGSLSARWP	-0.00105413	0.00157485	-0.196315	0.337937	-0.0558756	0.0757265	0.145463	0.2415	-0.134397	0.188686	-0.0704403	0.081414	0.0548215	0.131907	-0.140439	0.314931	0.195261	0.768538	0.215904	0.365959	-0.0639563	0.0805765	0.27986	0.616886
PTK6_436_448	Q13882	ALRERLSSFTSYE	0.376121	1.3952	0.265958	1.07118	0.159873	0.391203	-0.316825	0.914078	-0.146979	0.146383	-0.150438	0.220024	0.216247	0.63932	0.106084	0.296067	0.110163	0.579094	-0.166386	0.257734	0.00345898	0.00267015	-0.169845	0.175779
PTN12_32_44	Q05209	FMRLRRLSTKYRT	0.299219	2.16067	0.284198	2.57439	0.257649	2.70896	0.121646	0.565148	-0.181443	0.536549	0.295236	1.0704	0.0415703	0.304706	0.026549	0.275877	0.0150213	0.0884987	-0.17359	0.527923	-0.476679	1.21377	0.303089	0.868101
RAF1_253_265	P04049	QRQRSTSTPNVHM	-0.427625	0.951085	-0.425933	0.895748	-0.39819	0.851569	-0.0856065	0.815571	-0.0336763	0.0429395	-0.258716	0.354998	-0.0294345	0.0809096	-0.0277428	0.0661056	-0.00169174	0.00407275	0.173109	0.221225	0.22504	0.217384	-0.0519302	0.0671872
RAP1B_172_184	P61224	PGKARKKSSCQLL	-0.425103	0.581888	-0.190898	0.216466	-0.161307	0.160349	0.345132	0.53827	0.588165	0.582987	-0.112531	0.175072	-0.263795	0.420754	-0.0295903	0.0347403	-0.234205	0.470736	0.457663	0.614182	0.700696	0.655017	-0.243033	0.183458
RBL2_655_667	Q08999	GLGRSITSPTTLY	-0.0297688	0.0582073	-0.323973	1.20211	-0.277857	0.796368	-0.437757	1.50127	-0.193192	0.453016	-0.24773	0.699894	0.248088	0.647716	-0.0461164	0.140908	0.294205	0.974172	-0.190026	0.448563	0.0545386	0.087723	-0.244565	0.532712
RB_242_254	P06400	AVIPINGSPRTPR	0.0264023	0.0649399	-0.102122	0.279312	-0.214175	0.393151	-0.109777	0.294528	-0.443785	0.941071	-0.169221	0.368066	0.240577	0.590644	0.112053	0.236635	0.128525	1.39557	0.0594438	0.13044	-0.274564	0.5194	0.334008	0.771824
RB_803_815	P06400	NIYISPLKSPYKI	-0.29916	0.770699	-0.386855	1.54229	-0.175162	0.675379	0.245292	0.364737	0.350077	0.634668	-0.0807838	0.0855719	-0.123998	0.366687	-0.211692	2.32378	0.0876942	0.248837	0.326076	0.516092	0.430861	0.815756	-0.104785	0.255125
REL_260_272	Q04864	KMQLRRPSDQEVS	0.443585	0.759147	0.636059	1.06304	0.50023	0.810634	-0.349202	0.684649	-0.248154	0.178605	-0.191185	0.163075	-0.0566443	0.170415	0.135829	0.379026	-0.192473	0.767413	-0.158017	0.151081	-0.0569696	0.0312606	-0.101047	0.0728566
RS6_228_240	P62753	IAKRRRLSSLRAS	0.272731	1.45437	0.355759	2.15651	0.266417	1.43424	-0.0153964	0.0331196	-0.0891498	0.102312	0.0602719	0.1214	0.00631428	0.0225742	0.0893421	0.504313	-0.0830278	0.457765	-0.0756683	0.186454	-0.149422	0.182222	0.0737534	0.0876474
RYR1_4317_4329	P21817	VRRLRRLTAREAA	-0.067728	0.0829456	-0.0876525	0.117721	-0.13417	0.204373	0.187312	0.599529	-0.0745223	0.260824	0.256555	0.72323	0.0664422	0.108526	0.0465177	0.0834313	0.0199245	0.0277491	-0.0692434	0.179868	-0.331078	1.27474	0.261834	1.36334
SCN7A_898_910	Q01118	KNGCRRGSSLGQI	0.424865	0.932437	0.581701	1.2656	0.442128	1.15443	-0.222737	0.381787	-0.22936	0.259516	-0.00745471	0.00829057	-0.0172626	0.0478063	0.139573	0.471606	-0.156835	0.385151	-0.215282	0.369682	-0.221905	0.250707	0.00662359	0.00702467
STK6_283_295	O14965	SSRRTTLCGTLDY	0.355055	0.718592	0.203332	0.361139	0.332477	0.623609	-0.13666	0.271601	0.0609023	0.0620975	-0.180109	0.436584	0.0225776	0.033351	-0.129146	0.210893	0.151723	0.272269	0.0434488	0.0820806	0.241011	0.293864	-0.197562	0.222864
STMN2_90_102	Q93045	AAGERRKSQEAQV	0.590832	1.32931	0.817028	1.56024	0.534911	1.0276	-0.386481	0.981191	-0.457013	0.29554	-0.33927	0.27668	0.0559212	0.146369	0.282117	0.686134	-0.226196	0.764898	-0.0472109	0.0348088	-0.117743	0.0537693	0.0705324	0.0399215
TAU_524_536	P10636	GSRSRTPSLPTPP	0.0758211	0.104258	-0.302203	0.426708	0.0602482	0.0707767	0.0751081	0.316035	-0.0594345	0.0566516	0.0566891	0.0384406	0.0155729	0.0340599	-0.362451	0.771621	0.378024	1.08914	0.0184189	0.0122604	-0.116124	0.0667501	0.134543	0.139723
TOP2A_1463_1475	P11388	RRKRKPSTSDDSD	0.115369	0.513605	0.012943	0.0421428	0.0743605	0.258695	-0.152581	0.457968	-0.0340932	0.0548569	-0.0619052	0.131178	0.0410083	0.141534	-0.0614176	0.210648	0.102426	0.456055	-0.090676	0.15748	0.027812	0.0351078	-0.118488	0.180488
TY3H_65_77	P07101	FIGRRQSLIEDAR	0.499519	1.196	0.59382	1.44743	0.508114	1.38382	-0.194324	0.273909	-0.219124	0.237866	0.0572557	0.07413	-0.00859515	0.0232391	0.0857058	0.30525	-0.0943009	0.25053	-0.25158	0.333505	-0.276379	0.291383	0.0247993	0.0210185
VASP_150_162	P50552	EHIERRVSNAGGP	0.797743	1.15033	0.901754	1.16746	0.72171	0.980268	-0.443145	0.479418	-0.299541	0.168444	-0.132101	0.0833374	0.0760328	0.219643	0.180044	0.358643	-0.104011	0.231602	-0.311044	0.211842	-0.16744	0.0750952	-0.143604	0.0743259
VASP_271_283	P50552	LARRRKATQVGEK	-0.200532	0.518231	-0.238178	0.565768	-0.3222	0.910132	-0.0604331	0.11212	-0.231727	0.410578	-0.116704	0.14808	0.121669	0.691231	0.0840227	0.305599	0.037646	0.115207	0.0562712	0.0899297	-0.115023	0.164998	0.171294	0.518844
VTNC_390_402	P04004	NQNSRRPSRATWL	0.334523	0.878226	0.362482	0.956751	0.261906	0.64823	-0.220775	0.567576	-0.137111	0.139693	-0.0544071	0.0749825	0.0726175	0.442031	0.100577	0.644307	-0.0279592	0.192861	-0.166368	0.234167	-0.0827039	0.0680809	-0.0836636	0.0774061
