# Supplementary material for: Organ-Specific, Fibroblast-Derived Matrix as a Tool for Studying Breast Cancer Metastasis
Source: Cancers (Basel). 2021 Jul 2;13(13):3331. doi: 10.3390/cancers13133331 (PMC8269313; doi:10.3390/cancers13133331)
Supplement: Supplementary file 1 [file cancers-13-03331-s001.zip › Supplementary Table S7.xlsx]

## Sheet: PTK
Supplementary Table 7- Tyrosine peptide analysis of breast cancer responses to fibroblast-derived matrices
	4T1: Matrigel vs Plastic			4T1: Gelatin + Matrigel vs Plastic			4T1: Gelatin vs Plastic			4T1: CAF matrix vs Plastic
ID	log2 (Matrigel/Plastic)	=-log10 (p value)	ID	log2 (Gelatin + Matrigel/Plastic)	=-log10 (p value)	ID	log2 (Gelatin/Plastic)	=-log10 (p value)	ID	log2 (CAF matrix/Plastic)	=-log10 (p value)
C1R_199_211	-0.48757	1.52715	EPOR_419_431	0.268457	2.05307	PGFRB_572_584	0.188448	1.99452	PRGR_545_557	1.15023	3.78019
LCK_387_399	0.220321	1.4615	C1R_199_211	-0.47475	1.80562	VGFR1_1206_1218	0.51521	1.51848	CDK4_11_23	-0.73441	2.88935
MK07_212_224	-0.37164	1.25835	MK10_216_228	0.135771	1.27796	YES_420_432	-0.27911	1.33906	PLCG1_1246_1258	1.28134	2.25402
VGFR3_1061_1073	-0.48227	1.19444	VGFR1_1206_1218	0.411794	1.22362	C1R_199_211	-0.56656	1.243	VGFR1_1206_1218	0.936865	2.2136
ANXA1_14_26	0.172564	1.03953	ERBB2_1241_1253	-0.1235	1.08218	PRGR_545_557	0.133709	1.19775	HAVR2_257_267	-1.28349	2.11676
PDPK1_369_381	0.464584	1.03586	P85A_600_612	0.281079	0.998808	IRS1_890_902	-0.25797	1.09305	PLCG1_777_789	0.814623	2.07884
K2C6B_53_65	-0.13531	0.96735	PGFRB_768_780	0.251376	0.98309	GAB1_622_632	0.083501	1.02987	ERBB3_1283_1295	0.983088	2.04377
EGFR_1190_1202	-0.31521	0.957301	EPHB4_583_595	0.321947	0.916117	ANXA2_17_29	-0.37378	0.855344	TYK2_1048_1060	0.625488	2.02234
PGFRB_768_780	0.181814	0.941333	YES_420_432	-0.20804	0.907516	MAPK3_198_210_C203S	-0.21157	0.827162	EPHA2_765_777	-1.22575	1.98315
PGFRB_771_783	0.433008	0.845824	MK03_199_208	0.323689	0.872506	FAK1_569_581	-0.12219	0.793366	ANXA2_17_29	-0.83592	1.95219
PRGR_545_557	-0.34462	0.791895	EGFR_1190_1202	-0.25528	0.856427	RON_1346_1358	0.368617	0.782684	YES_420_432	-0.71671	1.91952
YES_420_432	0.068417	0.737162	NTRK1_489_501	-0.36757	0.809156	41_654_666	-0.18252	0.752	EPHB1_771_783	-1.26762	1.85803
CD3Z_135_147	0.407036	0.69461	MK14_173_185	0.208482	0.739784	MK10_216_228	0.327848	0.746347	CD3Z_146_158	-0.95644	1.83272
MAPK3_198_210_C203S	-0.18735	0.678624	PDPK1_369_381	0.305897	0.641582	VGFR1_1040_1052	-0.24497	0.723999	ODBA_340_352_D340K	0.571177	1.8103
P85A_600_612	0.252441	0.65871	ERBB2_870_882	-0.15748	0.636393	PDPK1_369_381	0.329569	0.72377	MK14_177_187	0.991804	1.77285
CDK4_11_23	0.182841	0.652765	RBL2_99_111	-0.33058	0.620727	AKT1_320_332	0.302218	0.709722	PTN6_531_541	-1.08914	1.73878
K2C8_425_437	0.248791	0.643552	MET_1228_1240	-0.17482	0.611631	MK14_173_185	0.341972	0.679598	EPHA1_774_786	-0.74016	1.63326
NTRK2_696_708	-0.20009	0.627999	FAK2_572_584	0.064844	0.60222	P85A_600_612	0.158555	0.663179	CDK1_9_21	-1.00124	1.61
PDPK1_2_14	-0.12654	0.608816	MAPK3_198_210_C203S	-0.30194	0.598787	CD3Z_116_128	0.376804	0.571495	VGFR2_989_1001	-1.02058	1.58197
JAK1_1027_1039	0.189366	0.603906	PRRX2_202_214	0.14239	0.594445	MK08_181_191	0.227504	0.554252	NTRK1_489_501	0.965767	1.58041
CDK1_9_21	0.17586	0.584398	MK07_212_224	-0.16711	0.583707	MK07_212_224	-0.18442	0.531823	CD79A_181_193	-1.21646	1.57733
EPHA4_589_601	-0.13789	0.571112	RASA1_453_465	0.391261	0.566573	PAXI_24_36	0.062656	0.509582	PTN6_558_570	-0.83146	1.53897
DCX_67_79	-0.34251	0.553333	STAT4_714_726	0.322175	0.553945	ERBB3_1283_1295	-0.1712	0.50747	VGFR1_1040_1052	0.717481	1.52433
EGFR_1103_1115	0.246842	0.550327	FGFR3_753_765	0.142841	0.553709	ANXA1_14_26	0.074037	0.473746	FRK_380_392	-1.25718	1.51067
EPOR_419_431	0.161946	0.54523	BTLA_252_262	0.159742	0.528217	CD3Z_146_158	-0.33111	0.457461	VGFR2_1046_1058	0.673533	1.44132
MK14_173_185	0.232752	0.540128	41_654_666	-0.13888	0.526443	ODPAT_291_303	-0.34424	0.428708	ERBB4_1277_1289	0.454539	1.42928
ERBB4_1181_1193	-0.14355	0.531793	FGFR2_762_774	0.106804	0.499407	CBL_693_705	0.216319	0.425486	CD3E_182_194	-1.19487	1.41707
FAK1_569_581	-0.14217	0.525207	CTNB1_79_91	0.215157	0.497278	ERBB4_1181_1193	-0.18508	0.419133	MK12_178_190	0.677548	1.37471
PAXI_24_36	0.103559	0.512768	EPHA2_765_777	0.176532	0.484414	ERBB4_1277_1289	-0.15059	0.416197	PECA1_708_718	-1.17634	1.37287
EPHA2_765_777	0.220669	0.496699	B3AT_39_51	-0.22741	0.454747	FGFR1_761_773	-0.19174	0.415449	CDK2_8_20	-1.51079	1.33148
PGFRB_1014_1028	0.166092	0.493738	ODPAT_291_303	-0.45809	0.452682	FGFR2_762_774	0.072766	0.392325	EGFR_1062_1074	0.732612	1.32391
RASA1_453_465	0.34582	0.471597	ARAF_297_307	-0.19208	0.446011	PLCG1_764_776	0.086363	0.378477	P85A_600_612	-1.12369	1.26142
PLCG2_1191_1203_C1200S	0.117137	0.465963	VGFR1_1040_1052	-0.15818	0.442146	IRS2_626_638	-0.06424	0.376103	KIT_930_942_C942S	-1.03536	1.25944
PRRX2_202_214	0.151993	0.441206	PGFRB_709_721	0.242708	0.439043	B3AT_39_51	-0.21369	0.372517	PAXI_24_36	-0.61265	1.24777
STAT4_714_726	0.307601	0.438177	ERBB4_1277_1289	-0.15937	0.415697	CDK4_11_23	-0.05022	0.368238	ENOG_37_49	-1.20506	1.23321
IRS1_890_902	-0.23547	0.415433	PGFRB_771_783	0.252636	0.410177	NTRK1_489_501	-0.25639	0.364424	VGFR2_1168_1180	-1.56525	1.23234
LAT_249_261	-0.15383	0.396126	GSK3B_210_222_C218S	-0.18419	0.396679	EPHA4_589_601	-0.08382	0.357675	VGFR1_1162_1174	-0.73083	1.23219
ZAP70_485_497	0.156124	0.392084	PGFRB_572_584	0.151158	0.381384	STAT4_714_726	0.205265	0.346133	FES_706_718	-1.39882	1.23012
FYN_525_537	0.396238	0.391168	MK14_177_187	-0.20259	0.38104	EFS_246_258	0.126725	0.341482	ERBB2_1241_1253	0.275051	1.20488
PLCG1_764_776	0.137623	0.38786	FER_707_719	0.161828	0.375453	BTLA_252_262	0.227975	0.338678	MPZL1_236_246	-0.91953	1.19581
GAB1_622_632	0.119123	0.384733	EGFR_1062_1074	-0.2321	0.35792	PDPK1_2_14	-0.07735	0.335603	PLCG2_1191_1203_C1200S	-0.76531	1.19199
ODBA_340_352_D340K	0.135285	0.372762	PECA1_706_718	0.123929	0.356396	RASA1_453_465	0.239244	0.332365	FER_707_719	-0.689	1.19082
MK14_177_187	-0.14689	0.367197	CD3Z_147_159	0.290229	0.349098	PLCG1_777_789	0.155063	0.318365	41_654_666	-0.71109	1.15071
EPHB4_583_595	0.079121	0.343013	ERBB4_1181_1193	-0.08835	0.348682	PECA1_706_718	0.080267	0.315002	PLCG1_764_776	-0.9749	1.11961
VGFR2_989_1001	0.132312	0.339316	CD3Z_135_147	0.272152	0.345256	ODBA_340_352_D340K	0.125063	0.3126	MK10_216_228	0.142518	1.10635
KSYK_518_530	0.105646	0.314835	FYN_525_537	0.314574	0.343454	MK12_178_190	0.121769	0.311734	ARAF_297_307	0.483688	1.10231
IRS2_626_638	0.055206	0.297679	CD3Z_116_128	0.306563	0.340174	MK03_199_208	0.137765	0.307272	PECA1_706_718	-1.00468	1.09284
INSR_992_1004	-0.18446	0.296833	CRK_214_226	0.354212	0.316829	FYN_525_537	0.29814	0.303733	CALM_93_105	0.347842	1.08475
EGFR_1062_1074	-0.30772	0.296691	LCK_387_399	0.058026	0.312568	RET_1022_1034	0.067614	0.29853	PAXI_111_123	-0.91265	1.0777
PLCG1_1246_1258	0.22375	0.292519	ANXA1_14_26	0.053897	0.311149	SRC_524_536	0.246918	0.29377	EGFR_1165_1177	0.33133	1.01516
FER_707_719	0.149413	0.286449	PDCD1_221_229_FS219_220KK	-0.21615	0.31084	PDCD1_221_229_FS219_220KK	-0.17217	0.289494	CD3Z_105_117	-1.73109	0.993431
PDCD1_221_229_FS219_220KK	-0.16411	0.285593	EPHA4_589_601	-0.07605	0.307705	LYN_501_512	-0.16367	0.270154	CD3Z_135_147	-0.94634	0.970593
FAK2_572_584	0.046837	0.27809	PLCG2_1191_1203_C1200S	0.082928	0.306203	MK12_180_189_M182B	-0.13226	0.269167	CD3Z_147_159	-0.68982	0.962805
ANXA2_17_29	-0.29651	0.276084	PAXI_111_123	0.138602	0.297084	GAB2_638_648	-0.25359	0.268491	LYN_391_403	-1.39345	0.957539
AKT1_320_332	0.263771	0.273839	VGFR2_1168_1180	0.216025	0.287623	CDK1_9_21	0.057744	0.243118	TEC_512_524	0.48305	0.951387
MPZL1_236_246	0.116025	0.265386	LAT_249_261	-0.10638	0.282451	CD3Z_77_89	-0.13033	0.239038	KSYK_518_530	0.316591	0.942703
ERBB2_1241_1253	0.040075	0.257269	CDK1_9_21	0.069941	0.278499	EGFR_1062_1074	-0.18405	0.235455	FGFR1_761_773	-0.69842	0.940272
GSK3B_210_222_C218S	-0.15913	0.255419	CBL_693_705	0.141812	0.270637	HAVR2_257_267	0.081836	0.232747	LAT_194_206	-1.10512	0.923453
ERBB2_870_882	-0.05171	0.25509	CD79A_181_193	0.076861	0.270601	DCX_67_79	-0.15773	0.231943	EPOR_361_373	-1.50468	0.893299
ERBB3_1283_1295	0.18249	0.246918	PTN6_531_541	0.084865	0.268728	EPOR_361_373	0.139612	0.231324	C1R_199_211	0.401195	0.874222
ART_004_EAIYAAPFAKKKXC	-0.30386	0.245537	PAXI_24_36	0.099448	0.26089	LYN_391_403	-0.10907	0.216747	EFS_246_258	-0.97065	0.862293
FRK_380_392	0.090552	0.244965	SRC_524_536	0.295498	0.258688	PRRX2_202_214	0.067777	0.212992	DCX_67_79	-0.46251	0.850393
41_654_666	-0.09199	0.241021	MK08_181_191	0.106759	0.251274	VGFR2_1046_1058	0.162746	0.212804	CD3Z_117_129	-1.49439	0.830548
EPHA1_774_786	0.082973	0.237238	FGFR1_761_773	0.107331	0.248897	GSK3B_210_222_C218S	-0.10422	0.206172	MAPK3_198_210_C203S	0.293685	0.816442
CD3E_193_205	-0.18089	0.23401	GAB1_622_632	-0.08273	0.245326	CRK_214_226	0.272772	0.203342	ERBB2_870_882	0.079579	0.811049
FGFR2_762_774	0.05994	0.227629	CD3Z_77_89	-0.12183	0.241338	PTN11_580_590	0.170347	0.192258	PTN11_57_67	-0.5454	0.801387
PGFRB_1002_1014	-0.29641	0.226116	PLCG1_764_776	0.10236	0.241	JAK3_974_986	-0.04498	0.188168	PDCD1_221_229_FS219_220KK	0.484249	0.791107
EGFR_1118_1130	-0.08874	0.219235	TYK2_1048_1060	-0.1106	0.232568	CD3E_182_194	-0.05287	0.185543	PRRX2_202_214	0.133736	0.774807
MET_1228_1240	0.06218	0.216828	ERBB3_1283_1295	-0.08822	0.220368	KIT_930_942_C942S	-0.11518	0.169858	AKT1_320_332	0.547165	0.76391
VGFR1_1206_1218	-0.05099	0.214954	AKT1_309_321_C310S	0.162064	0.212862	PLCG1_1246_1258	0.114549	0.168188	ANXA1_14_26	-0.77551	0.76091
MK10_216_228	0.110444	0.214836	RET_1022_1034	0.062163	0.207687	PLCG2_1191_1203_C1200S	-0.05158	0.167871	RET_1022_1034	-0.74194	0.760454
BTLA_252_262	0.104026	0.214611	FRK_380_392	0.045685	0.206279	TEC_512_524	0.104088	0.162255	EPHA7_607_619	-0.86063	0.758009
LAT_194_206	-0.35743	0.211172	K2C6B_53_65	0.043667	0.20473	EPHA2_765_777	0.076372	0.162124	MK07_212_224	0.363896	0.743018
CD3Z_117_129	0.243577	0.210921	VGFR2_1046_1058	0.106246	0.178034	K2C8_425_437	-0.11644	0.155596	JAK2_563_577	-0.46381	0.734723
PTN6_558_570	0.092014	0.210667	PRGR_786_798	0.192151	0.177513	PECA1_708_718	-0.05093	0.152727	RASA1_453_465	-0.65432	0.726136
SRC_524_536	0.215787	0.204841	PRGR_545_557	0.02339	0.172378	PGFRB_1002_1014	0.125996	0.152238	PGFRB_1002_1014	-0.84236	0.708053
CALM_95_107	-0.0926	0.204787	PLCG1_777_789	-0.12154	0.171625	LAT_249_261	-0.08199	0.148562	PGFRB_771_783	0.382017	0.702528
PLCG1_777_789	-0.08138	0.201772	VGFR3_1061_1073	-0.10362	0.171399	FER_707_719	0.068279	0.147979	LAT_249_261	-0.54308	0.698996
LYN_391_403	0.081135	0.192296	MPZL1_236_246	0.087452	0.169951	RBL2_99_111	0.076705	0.146383	B3AT_39_51	-0.33335	0.686099
EPHB1_771_783	0.067887	0.186679	EGFR_1165_1177	-0.07358	0.166041	MET_1227_1239	-0.02668	0.140606	EGFR_1103_1115	-0.37341	0.685961
CD3Z_146_158	0.115333	0.185268	FES_706_718	0.073456	0.161025	MET_1228_1240	0.053046	0.137448	K2C6B_53_65	-0.54592	0.670778
MK03_199_208	-0.09077	0.183755	K2C8_425_437	0.073346	0.159247	PP2AB_297_309	0.086098	0.133564	LCK_387_399	-0.27653	0.622215
TYK2_1048_1060	0.138122	0.182549	PTN11_580_590	-0.10137	0.157624	TYK2_1048_1060	-0.06346	0.126895	IRS1_890_902	-0.3586	0.620197
CDK2_8_20	0.086932	0.181213	RAF1_332_344	0.148896	0.15755	FAK2_572_584	0.033209	0.125549	PDPK1_2_14	-0.49452	0.600195
CD3Z_116_128	0.244816	0.179236	EGFR_1118_1130	-0.13428	0.155785	CALM_93_105	-0.0406	0.12536	MK03_199_208	-0.31757	0.598304
FGFR3_753_765	0.069227	0.177817	HAVR2_257_267	0.078586	0.154866	EPHB4_583_595	0.046752	0.125219	GSK3B_210_222_C218S	0.304792	0.56071
JAK2_563_577	0.082635	0.176876	IRS2_626_638	0.019517	0.140475	CD3E_193_205	-0.04536	0.124556	ZAP70_313_325	-0.55325	0.550977
GAB2_638_648	-0.17415	0.173971	INSR_992_1004	-0.12599	0.139675	ERBB2_1241_1253	-0.03204	0.124454	CTNB1_79_91	-0.60405	0.542327
ERBB4_1277_1289	-0.09638	0.170414	PECA1_708_718	0.057385	0.1344	MK14_177_187	0.090681	0.122811	PGFRB_1014_1028	-1.1803	0.531987
CBL_693_705	0.139778	0.170072	JAK2_563_577	-0.0627	0.119488	ENOG_37_49	-0.05898	0.121829	PTN11_580_590	-0.26227	0.523542
CD3Z_77_89	-0.09658	0.167563	EPHB1_771_783	-0.04833	0.118445	ERBB2_870_882	0.084502	0.11325	BTLA_252_262	-0.33831	0.521928
VGFR1_1040_1052	-0.06944	0.166963	KIT_930_942_C942S	0.083287	0.118009	FGFR3_753_765	0.041584	0.108335	PDPK1_369_381	-0.33368	0.517997
JAK3_974_986	-0.0397	0.164852	JAK1_1027_1039	0.049439	0.116373	PGFRB_1014_1028	-0.06377	0.108166	PGFRB_768_780	0.192873	0.508939
CALM_93_105	0.102839	0.160815	MK12_180_189_M182B	-0.07254	0.115698	JAK1_1027_1039	0.036457	0.105423	GAB2_638_648	-0.74781	0.479677
PTN11_580_590	-0.09027	0.155961	FAK1_569_581	-0.08407	0.107213	PGFRB_771_783	0.086706	0.105296	EGFR_1118_1130	0.401825	0.455897
PECA1_706_718	0.085293	0.144041	ZAP70_313_325	0.057518	0.104731	ZAP70_313_325	0.051686	0.103904	RON_1346_1358	-0.44924	0.452595
FGFR1_761_773	0.081212	0.136443	EFS_246_258	0.076083	0.10348	EGFR_1165_1177	-0.03835	0.1026	FAK2_572_584	0.119483	0.420675
NTRK1_489_501	-0.09944	0.129028	IRS1_890_902	0.036029	0.103208	LAT_194_206	0.149932	0.101321	JAK1_1027_1039	-0.40087	0.413042
B3AT_39_51	0.066533	0.127941	MET_1227_1239	0.024972	0.095868	PAXI_111_123	0.042941	0.100725	CD3Z_77_89	0.193219	0.412633
RON_1346_1358	0.067236	0.113586	EPOR_361_373	0.079438	0.093451	ART_004_EAIYAAPFAKKKXC	0.134221	0.098034	FAK1_569_581	0.129525	0.391502
HAVR2_257_267	0.06048	0.103972	CD3Z_117_129	0.132833	0.092363	CD3Z_147_159	-0.08562	0.09701	EPHB4_583_595	-0.22259	0.390247
PGFRB_572_584	0.047664	0.102317	PTN6_558_570	0.037116	0.08669	JAK2_563_577	0.043901	0.094166	MK08_181_191	0.190457	0.388652
CD3Z_105_117	0.065621	0.100253	PTN11_57_67	0.032651	0.071333	CD3Z_135_147	0.082048	0.093175	EPOR_419_431	-0.16347	0.385735
RET_1022_1034	0.036205	0.098105	DCX_67_79	-0.03545	0.06777	ZAP70_485_497	-0.0313	0.087193	FGFR3_753_765	-0.98669	0.364407
PECA1_708_718	0.049281	0.097751	ZAP70_485_497	0.024126	0.066767	EPOR_419_431	0.020807	0.074911	CALM_95_107	-0.3252	0.335639
PTN6_531_541	0.045978	0.095745	ENOG_37_49	0.039135	0.066378	PRGR_786_798	0.100567	0.073172	PP2AB_297_309	0.228699	0.324248
MET_1227_1239	0.016271	0.089848	ANXA2_17_29	-0.02733	0.065058	FES_706_718	-0.03171	0.072754	TYRO3_679_691	0.201555	0.314711
TYRO3_679_691	-0.06134	0.084444	MK12_178_190	-0.02537	0.064615	VGFR2_1168_1180	0.094514	0.06826	EPHA4_589_601	0.151106	0.300982
AKT1_309_321_C310S	-0.06256	0.083025	EPHA7_607_619	-0.01799	0.05982	PTN11_57_67	0.030762	0.067767	K2C8_425_437	0.150836	0.285881
ODPAT_291_303	-0.10891	0.082208	CD3Z_105_117	0.041458	0.059786	VGFR1_1162_1174	-0.06285	0.067592	GAB1_622_632	0.214977	0.275095
CD3E_182_194	0.024642	0.072343	LYN_501_512	-0.03556	0.058203	ARAF_297_307	-0.03127	0.066511	INSR_992_1004	0.286881	0.259411
PRGR_786_798	0.091377	0.071931	CALM_93_105	-0.022	0.058197	LCK_387_399	0.019404	0.066456	CBL_693_705	-0.37529	0.258829
ENOG_37_49	-0.0424	0.07067	LAT_194_206	-0.07725	0.054445	PGFRB_709_721	0.049646	0.062539	VGFR3_1061_1073	0.232905	0.241752
CD3Z_147_159	0.07413	0.070601	CDK2_8_20	0.021446	0.052527	VGFR3_1061_1073	-0.03227	0.057566	RAF1_332_344	0.16927	0.231799
EPOR_361_373	0.059098	0.070428	RON_1346_1358	0.051525	0.05206	EPHB1_771_783	0.011093	0.056182	FGFR2_762_774	-0.13172	0.214818
ZAP70_313_325	0.035055	0.065856	PLCG1_1246_1258	0.031114	0.051981	K2C6B_53_65	-0.01366	0.053789	FYN_525_537	-0.27465	0.208548
KIT_930_942_C942S	-0.05534	0.064744	ODBA_340_352_D340K	-0.02441	0.05101	CALM_95_107	0.03191	0.049518	MET_1227_1239	0.056624	0.20381
PAXI_111_123	0.03955	0.063044	CD3E_182_194	-0.0172	0.046876	CD79A_181_193	-0.01669	0.049272	EGFR_1190_1202	-0.43284	0.196381
FES_706_718	0.042022	0.060047	LYN_391_403	-0.02235	0.042907	PGFRB_768_780	-0.02334	0.048817	IRS2_626_638	-0.15751	0.191185
PP2AB_297_309	0.041654	0.055774	TEC_512_524	-0.0261	0.041609	NTRK2_696_708	-0.02908	0.048777	SRC_524_536	0.282843	0.190049
EPHA7_607_619	-0.03365	0.054642	CALM_95_107	-0.0182	0.040199	FRK_380_392	0.012276	0.043805	PGFRB_572_584	-0.24068	0.186483
RBL2_99_111	-0.03222	0.054362	PGFRB_1014_1028	0.02322	0.040131	AKT1_309_321_C310S	0.034521	0.043123	JAK3_974_986	-0.05346	0.180295
PGFRB_709_721	0.035354	0.052592	CDK4_11_23	-0.01984	0.037787	KSYK_518_530	0.034106	0.041243	MK14_173_185	0.092229	0.172676
CD79A_181_193	0.011714	0.052462	KSYK_518_530	0.011942	0.035369	MPZL1_236_246	0.019298	0.036851	ZAP70_485_497	0.054377	0.171789
VGFR1_1162_1174	0.031053	0.051343	PGFRB_1002_1014	-0.04496	0.033382	PTN6_558_570	-0.01604	0.033562	ERBB4_1181_1193	0.139614	0.151896
LYN_501_512	0.020922	0.045459	ART_004_EAIYAAPFAKKKXC	0.037498	0.033011	CD3Z_117_129	0.043083	0.032311	MK12_180_189_M182B	0.147246	0.14185
CTNB1_79_91	0.042907	0.045392	GAB2_638_648	0.029344	0.029114	EPHA1_774_786	-0.01677	0.028948	PGFRB_709_721	-0.23736	0.138766
MK08_181_191	-0.02756	0.042806	PDPK1_2_14	-0.0067	0.027497	TYRO3_679_691	0.020797	0.028331	CD3E_193_205	0.056604	0.107136
MK12_180_189_M182B	0.03252	0.038428	VGFR2_989_1001	-0.01201	0.02557	CTNB1_79_91	0.015936	0.02681	ART_004_EAIYAAPFAKKKXC	-0.18683	0.105604
EFS_246_258	-0.0248	0.03524	EGFR_1103_1115	0.015789	0.024678	CD3Z_105_117	-0.0158	0.022147	RBL2_99_111	0.07445	0.095096
VGFR2_1046_1058	-0.02268	0.033416	NTRK2_696_708	-0.01186	0.023395	PTN6_531_541	0.0113	0.021941	ODPAT_291_303	0.152911	0.087091
EGFR_1165_1177	-0.03133	0.032413	VGFR1_1162_1174	0.012827	0.02179	RAF1_332_344	0.018308	0.021326	MET_1228_1240	0.030112	0.078272
CRK_214_226	0.054587	0.030467	CD3Z_146_158	0.014755	0.018182	VGFR2_989_1001	0.011087	0.020225	STAT4_714_726	-0.08815	0.072909
MK12_178_190	0.027971	0.029877	JAK3_974_986	0.005717	0.015973	EPHA7_607_619	-0.00627	0.019112	CD3Z_116_128	0.073518	0.063951
VGFR2_1168_1180	-0.02231	0.023197	EPHA1_774_786	-0.00582	0.015299	EGFR_1190_1202	-0.00795	0.015811	PRGR_786_798	0.072644	0.052646
TEC_512_524	-0.00566	0.008219	PP2AB_297_309	0.013684	0.012809	EGFR_1103_1115	-0.01025	0.014509	NTRK2_696_708	-0.02188	0.045054
RAF1_332_344	-0.00276	0.002949	AKT1_320_332	0.007866	0.011514	EGFR_1118_1130	-0.00963	0.014285	AKT1_309_321_C310S	-0.08579	0.043989
PTN11_57_67	-0.00119	0.002486	CD3E_193_205	-0.00396	0.004998	CDK2_8_20	0.004722	0.011354	LYN_501_512	-0.04493	0.035706
ARAF_297_307	-0.0021	0.002409	TYRO3_679_691	-0.00246	0.003062	INSR_992_1004	0.00861	0.010053	CRK_214_226	0.043395	0.028285

## Sheet: STK
Supplementary Table 7- Serine/Threonine analysis of breast cancer responses to fibroblast-derived matrices
	4T1: Matrigel vs Plastic			4T1: Gelatin + Matrigel vs Plastic			4T1: Gelatin vs Plastic			4T1: CAF matrix vs Plastic
ID	log2 (Matrigel/Plastic)	=-log10 (p value)	ID	log2 (Gelatin + Matrigel/Plastic)	=-log10 (p value)	ID	log2 (Gelatin/Plastic)	=-log10 (p value)	ID	log2 (CAF matrix/Plastic)	=-log10 (p value)
PP2AB_297_309	0.223974	1.14853	P53_308_323	0.722081	2.44828	P53_308_323	0.381827	1.74376	BCKD_45_57	-0.71122
P53_308_323	0.496401	0.803303	DCX_49_61	0.583392	1.51883	PLEK_106_118	0.325121	1.71698	RBL2_655_667	-0.45584	1.02234
NEK3_158_170	0.567588	0.657985	PLEK_106_118	0.349139	1.49093	PP2AB_297_309	0.099912	1.37557	KAP2_92_104	0.329078	0.949249
ERF_519_531	0.299481	0.614746	KIF2C_105_118_S106G	0.269666	1.44891	RAF1_253_265	0.278203	1.34393	NEK3_158_170	0.499007	0.77955
BCKD_45_57	-0.40508	0.442901	RB_242_254	0.411196	1.38043	PPR1A_28_40	0.223567	1.216	ERF_519_531	0.179492	0.693157
DCX_49_61	0.197063	0.424703	PPR1A_28_40	0.208195	1.3501	KCC2G_278_289	0.515525	1.13363	YAP1_121_133	-0.388	0.666553
ADDB_696_708	0.200361	0.417697	ADDB_696_708	0.514335	1.30038	ERF_519_531	0.372735	1.12702	KPCB_19_31_A25S	0.456905	0.609062
KCNA6_504_516	-0.194	0.366537	RAF1_253_265	0.46846	1.2303	KS6A1_374_386	0.301872	0.977193	PLEK_106_118	0.23251	0.59016
GPR6_349_361	0.167881	0.350538	GSUB_61_73	0.541817	1.20819	KCNA1_438_450	-0.46186	0.868016	STK6_283_295	0.147391	0.573536
RYR1_4317_4329	-0.23373	0.344559	PP2AB_297_309	0.401624	1.1804	ADDB_696_708	0.306747	0.849583	LMNB1_16_28	-0.55949	0.558669
F263_454_466	-0.14334	0.337737	CENPA_1_14	0.199048	1.10526	ACM4_456_468	0.360234	0.829118	PPR1A_28_40	0.543316	0.524763
CFTR_761_773	-0.10091	0.335372	KCC2G_278_289	0.462778	1.02392	YAP1_121_133	0.72302	0.816615	KIF2C_105_118_S106G	-0.13327	0.469116
NR4A1_344_356	0.349828	0.32595	PRKDC_2618_2630	0.742275	0.935466	PRKDC_2618_2630	0.610417	0.78454	CENPA_1_14	0.373867	0.431514
KIF2C_105_118_S106G	0.149664	0.29975	KS6A1_374_386	0.322991	0.928247	RB_803_815	0.349112	0.745885	KCNB1_489_501	-0.17541	0.428105
BAD_69_81	0.058169	0.293333	KCNA1_438_450	-0.48808	0.865004	ACM1_421_433	0.514637	0.73271	CGHB_109_121	-0.20129	0.42104
RB_350_362	-0.47111	0.289096	H32_3_18	0.437451	0.861101	DCX_49_61	0.252127	0.73102	H2B1B_ 27_40	0.291137	0.418344
MPIP1_172_184	0.23755	0.263405	MARCS_152_164	0.501803	0.839803	CENPA_1_14	0.193666	0.717149	RB_350_362	-0.48482	0.398791
ANXA1_209_221	-0.12107	0.240733	NEK3_158_170	0.561353	0.830916	GSUB_61_73	0.368048	0.713656	P53_308_323	0.121911	0.398439
ACM1_444_456	0.191056	0.235417	RBL2_655_667	0.484878	0.795603	SCN7A_898_910	-0.53908	0.702134	FIBA_569_581	-0.38698	0.38708
RAP1B_172_184	0.142638	0.228761	ACM1_444_456	0.486693	0.784606	MYPC3_268_280	-0.36739	0.676844	KCNA3_461_473	-0.46909	0.362546
LMNB1_16_28	0.363686	0.224407	KPCB_19_31_A25S	0.301965	0.780414	ERBB2_679_691	0.338939	0.676067	BAD_69_81	0.094119	0.360303
PRKDC_2618_2630	0.214159	0.214649	CFTR_730_742	-0.5318	0.764755	KPB1_1011_1023	-0.53362	0.650328	KAP3_107_119	0.086993	0.343229
IF4E_203_215	0.161988	0.207559	MARCS_160_172	0.365488	0.713686	CFTR_730_742	-0.56769	0.645291	CDN1A_139_151	0.109228	0.331596
GSUB_61_73	0.140434	0.199724	SCN7A_898_910	-0.52181	0.709954	ACM5_498_510	0.386261	0.608581	ERBB2_679_691	0.186401	0.321706
GYS2_1_13	0.151389	0.19861	ANXA1_209_221	-0.54039	0.705277	KAP3_107_119	-0.28692	0.594766	CDK7_163_175	-0.48892	0.315416
RB_774_786	-0.27489	0.189395	ERBB2_679_691	0.285557	0.697293	BAD_112_124	-0.33187	0.592617	KS6A1_374_386	0.202335	0.310681
FIBA_569_581	-0.20443	0.184491	NR4A1_344_356	0.636125	0.695402	KCNA6_504_516	-0.28896	0.580627	CD27_212_224	0.455972	0.30687
VASP_271_283	-0.10989	0.184009	BAD_112_124	-0.44069	0.68866	DESP_2842_2854	-0.81624	0.567495	RAF1_253_265	-0.06284	0.297892
PPR1A_28_40	0.056786	0.183495	KPB1_1011_1023	-0.4661	0.686373	NEK3_158_170	0.390824	0.563395	TOP2A_1463_1475	0.163427	0.276597
KAP3_107_119	-0.08955	0.182117	MYPC3_268_280	-0.3364	0.646405	KPCB_19_31_A25S	0.274619	0.556085	EPB42_241_253	0.464079	0.272181
BAD_112_124	0.247305	0.18003	PTK6_436_448	-0.26091	0.645699	F263_454_466	-0.23163	0.529262	ANXA1_209_221	-0.33842	0.267668
MARCS_152_164	0.182555	0.17829	CAC1C_1974_1986	-0.28857	0.636203	ACM1_444_456	0.360818	0.526485	NMDZ1_890_902	0.313096	0.266346
H2B1B_ 27_40	0.138353	0.166389	CA2D1_494_506	0.154796	0.629902	TY3H_65_77	-0.42004	0.518474	RB_242_254	0.259427	0.26446
PTN12_32_44	-0.20003	0.164357	YAP1_121_133	0.514512	0.608897	VTNC_390_402	-0.38955	0.510518	GPR6_349_361	-0.10152	0.26191
RB_242_254	0.088274	0.159064	CDK7_163_175	0.854005	0.606741	NR4A1_344_356	0.470402	0.502096	NOS3_1171_1183	0.126091	0.255566
RAF1_253_265	0.106972	0.155864	RB_803_815	0.316731	0.588074	H32_3_18	0.345712	0.485002	GBRB2_427_439	0.177904	0.246899
KPCB_19_31_A25S	0.149614	0.152819	STK6_283_295	-0.25558	0.580974	RB_242_254	0.24549	0.481659	NR4A1_344_356	0.284132	0.242012
RBL2_655_667	-0.24577	0.149972	ADRB2_338_350	-0.37391	0.578752	GYS2_1_13	0.241521	0.477013	ADDB_696_708	-0.0899	0.219695
MYPC3_268_280	-0.12485	0.13435	CD27_212_224	0.311729	0.575124	MARCS_160_172	0.294766	0.46233	CA2D1_494_506	0.19738	0.213776
MP2K1_287_299	0.138802	0.134205	P53_12_24	0.43004	0.56323	NEK2_172_184	0.316	0.461679	PLM_76_88	0.372387	0.210228
NMDZ1_890_902	0.18577	0.127774	DESP_2842_2854	-0.76815	0.563112	ADRB2_338_350	-0.37294	0.460739	CSF1R_701_713	0.365164	0.206825
KCNA3_461_473	-0.08075	0.127767	VTNC_390_402	-0.46216	0.560711	ART_025_CXGLRRWSLGGLRRWSL	-0.38507	0.448039	ACM1_444_456	0.145546	0.202498
CDN1A_139_151	-0.04293	0.124463	LIPS_944_956	-0.52428	0.536132	REL_260_272	-0.54765	0.436536	MARCS_152_164	0.20548	0.201051
GRIK2_708_720	-0.07209	0.123616	MBP_222_234	0.262345	0.531238	STMN2_90_102	-0.5584	0.432933	ACM4_456_468	0.168821	0.200986
BAD_93_105	-0.12383	0.12126	RAP1B_172_184	0.284143	0.511435	MBP_222_234	0.302963	0.427786	ANDR_785_797	-0.05346	0.199249
FRAP_2443_2455	0.101487	0.120644	REL_260_272	-0.57242	0.50577	KCNA3_461_473	-0.22075	0.421704	RB_803_815	0.200612	0.195322
YAP1_121_133	-0.13166	0.114523	ACM4_456_468	0.227088	0.502698	PTN12_32_44	-0.36153	0.410329	RB_774_786	-0.16936	0.193763
ACM5_498_510	-0.14803	0.112494	ERF_519_531	0.231061	0.49926	CREB1_126_138	-0.33252	0.407544	BAD_112_124	0.218543	0.192808
KCNA2_442_454	0.071212	0.107999	NCF1_321_333	-0.53161	0.498745	NCF1_296_308	-0.35904	0.404489	ACM1_421_433	0.161119	0.188934
TOP2A_1463_1475	0.073114	0.10721	ANDR_785_797	-0.13778	0.488228	ADDB_706_718	0.349868	0.404442	LIPS_944_956	0.284029	0.173675
KS6A1_374_386	0.117601	0.10416	GYS2_1_13	0.216811	0.486361	STK6_283_295	-0.24099	0.399342	TY3H_65_77	0.145595	0.173455
E1A_ADE05_212_224	-0.05232	0.102049	GPSM2_394_406	-0.78931	0.466719	KIF2C_105_118_S106G	0.185694	0.398284	ACM5_498_510	0.184596	0.16064
ESR1_160_172	0.053174	0.098372	NFKB1_330_342	-0.45575	0.465681	ACM5_494_506	0.278697	0.396483	MPIP1_172_184	0.139119	0.159107
STMN2_90_102	0.196486	0.091309	KAP2_92_104	-0.3171	0.463711	LIPS_944_956	-0.47482	0.392577	MP2K1_287_299	0.225177	0.157046
KAPCG_192_206	0.090178	0.090045	STMN2_90_102	-0.50652	0.45728	MP2K1_287_299	0.325829	0.381203	DCX_49_61	0.058261	0.155574
KCNB1_489_501	-0.06882	0.086439	TAU_524_536	0.400791	0.454235	NCF1_321_333	-0.38116	0.374368	GYS2_1_13	0.248842	0.147744
ACM5_494_506	-0.10798	0.079471	ART_025_CXGLRRWSLGGLRRWSL	-0.36518	0.4312	CAC1C_1974_1986	-0.24259	0.374091	ADDB_706_718	0.14322	0.134446
ACM1_421_433	-0.08731	0.078978	KAP3_107_119	-0.21921	0.430353	RBL2_655_667	0.378612	0.370052	NCF1_296_308	0.137954	0.132782
MPIP3_208_220	0.147053	0.075464	NCF1_296_308	-0.37178	0.416378	BAD_93_105	0.184649	0.367514	MPIP3_208_220	-0.13275	0.12924
CA2D1_494_506	-0.08426	0.075325	KCNA6_504_516	-0.30803	0.414721	MARCS_152_164	0.234956	0.364033	DESP_2842_2854	0.33261	0.125807
P53_12_24	0.07697	0.0752	MP2K1_287_299	0.278059	0.401768	FRAP_2443_2455	-0.234	0.363468	RS6_228_240	0.131688	0.123959
CDK7_163_175	-0.17758	0.073373	VASP_150_162	-0.47029	0.401361	GPSM2_394_406	-0.68537	0.347003	RYR1_4317_4329	0.076225	0.122945
ERBB2_679_691	-0.13409	0.073073	TY3H_65_77	-0.33586	0.398933	ANDR_785_797	0.093652	0.340969	PTK6_436_448	0.086794	0.117165
CREB1_126_138	-0.08995	0.072864	FRAP_2443_2455	-0.27241	0.397125	EPB42_241_253	-0.54285	0.332219	ADRB2_338_350	0.092836	0.112544
PLM_76_88	0.204573	0.072016	IF4E_203_215	0.308989	0.386523	CGHB_109_121	-0.17844	0.328031	GPSM2_394_406	0.309848	0.106616
ANDR_785_797	-0.0368	0.070733	KAPCG_192_206	0.277962	0.385688	VASP_150_162	-0.43861	0.326533	REL_260_272	0.217352	0.105693
VTNC_390_402	-0.07438	0.069016	LMNB1_16_28	0.542642	0.368277	CD27_212_224	0.207515	0.320233	TAU_524_536	-0.1378	0.105534
GBRB2_427_439	0.064146	0.064866	RS6_228_240	-0.31635	0.365133	RS6_228_240	-0.27961	0.31425	KCC2G_278_289	-0.1789	0.104887
NFKB1_330_342	-0.09326	0.063039	GRIK2_708_720	-0.16609	0.349215	VASP_271_283	-0.17525	0.311794	MARCS_160_172	0.110056	0.103129
TY3H_65_77	-0.07654	0.057734	PLM_76_88	-0.64628	0.3403	NFKB1_330_342	-0.35938	0.297864	ART_025_CXGLRRWSLGGLRRWSL	0.150551	0.099444
MARCS_160_172	0.060226	0.055638	CSF1R_701_713	-0.48921	0.338959	CFTR_761_773	-0.10758	0.29763	CREB1_126_138	0.079268	0.092759
NOS3_1171_1183	0.030854	0.054983	RB_774_786	-0.33537	0.337208	H2B1B_ 27_40	0.162139	0.297516	VASP_150_162	0.163532	0.083448
MBP_222_234	-0.05976	0.050279	PTN12_32_44	-0.35238	0.328646	PTK6_436_448	-0.18687	0.289134	GSUB_61_73	-0.03653	0.082673
VASP_150_162	0.105172	0.048403	KCNB1_489_501	0.155103	0.326626	FOXO3_25_37	0.302451	0.281431	STMN2_90_102	0.179223	0.080342
CGHB_109_121	0.03703	0.047729	KCNA3_461_473	-0.20604	0.324154	RAP1B_172_184	0.180329	0.278015	IF4E_203_215	0.036982	0.073004
KCNA1_438_450	-0.06789	0.043693	EPB42_241_253	-0.50002	0.317257	GRIK2_708_720	-0.14822	0.27701	PRKDC_2618_2630	-0.07626	0.071683
DESP_2842_2854	0.140019	0.04329	F263_454_466	-0.18468	0.300572	KAPCG_192_206	0.207577	0.259505	ESR1_160_172	-0.03981	0.062141
PYGL_8_20	-0.11752	0.041426	ESR1_160_172	-0.14694	0.286147	KAP2_92_104	-0.22175	0.236883	RAP1B_172_184	-0.03777	0.060175
ART_025_CXGLRRWSLGGLRRWSL	0.080735	0.041323	ADDB_706_718	0.243371	0.278294	IF4E_203_215	0.131861	0.229802	F263_454_466	-0.02756	0.05563
CD27_212_224	0.045864	0.039339	BAD_93_105	0.12915	0.272848	TAU_524_536	0.247255	0.216608	E1A_ADE05_212_224	0.037624	0.05454
EPB42_241_253	0.112552	0.03871	H2B1B_ 27_40	0.150752	0.253296	CA2D1_494_506	0.095318	0.21467	KCNA6_504_516	-0.02522	0.050997
RS6_228_240	-0.05444	0.038289	CREB1_126_138	-0.24757	0.250553	RB_774_786	-0.20256	0.212327	BAD_93_105	0.063133	0.046962
NCF1_296_308	-0.04423	0.033703	MPIP3_208_220	0.282444	0.242768	PYGL_8_20	0.302702	0.212053	MBP_222_234	-0.05408	0.046335
ADRB2_338_350	0.041072	0.033084	PYGL_8_20	0.233632	0.213894	PLM_76_88	-0.41519	0.201858	PYGL_8_20	-0.17613	0.046076
SCN7A_898_910	-0.05953	0.03258	FOXO3_25_37	0.22	0.210119	NMDZ1_890_902	-0.20607	0.195937	NEK2_172_184	-0.04839	0.045931
REL_260_272	0.069238	0.031675	VASP_271_283	-0.13018	0.208542	CSF1R_701_713	-0.33747	0.194331	CFTR_730_742	0.068769	0.043795
PLEK_106_118	0.0376	0.030176	BCKD_45_57	0.132472	0.193967	KCNA2_442_454	-0.09449	0.171831	H32_3_18	-0.03932	0.041664
ACM4_456_468	-0.03171	0.0298	NEK2_172_184	0.176868	0.193539	CDK7_163_175	0.29816	0.167338	MYPC3_268_280	0.027087	0.037043
FOXO3_25_37	0.041806	0.028658	KCNA2_442_454	-0.09505	0.168472	ANXA1_209_221	-0.07211	0.148278	KPB1_1011_1023	0.059099	0.035752
CSF1R_701_713	0.060176	0.027589	ACM5_498_510	0.142173	0.16763	NOS3_1171_1183	-0.05897	0.141649	P53_12_24	-0.04421	0.032979
PTK6_436_448	-0.01982	0.02635	MPIP1_172_184	-0.10861	0.166626	GBRB2_427_439	-0.10875	0.140869	SCN7A_898_910	0.044262	0.029831
CENPA_1_14	-0.02047	0.024545	CFTR_761_773	-0.08173	0.154921	E1A_ADE05_212_224	-0.08215	0.136327	KAPCG_192_206	-0.02132	0.02973
TAU_524_536	-0.03866	0.023117	CDN1A_139_151	-0.05311	0.149824	MPIP1_172_184	-0.0847	0.11818	PTN12_32_44	-0.03473	0.027704
KAP2_92_104	-0.02775	0.021274	RYR1_4317_4329	-0.11129	0.136952	KCNB1_489_501	0.069665	0.112009	PP2AB_297_309	0.013808	0.026726
CAC1C_1974_1986	0.01458	0.018346	ACM5_494_506	0.105822	0.122092	ESR1_160_172	-0.05948	0.10922	VTNC_390_402	0.027267	0.025665
NCF1_321_333	-0.02838	0.016753	CGHB_109_121	-0.07328	0.120897	BCKD_45_57	-0.1021	0.099032	KCNA2_442_454	-0.02628	0.024794
NEK2_172_184	-0.01736	0.015856	GPR6_349_361	0.084752	0.108567	LMNB1_16_28	0.146123	0.08691	KCNA1_438_450	-0.03112	0.023084
RB_803_815	-0.01041	0.009574	RB_350_362	-0.15108	0.103591	TOP2A_1463_1475	-0.06703	0.076694	FRAP_2443_2455	0.014309	0.018257
KPB1_1011_1023	-0.01656	0.009354	NMDZ1_890_902	-0.11502	0.102274	FIBA_569_581	-0.09271	0.064693	NCF1_321_333	0.02198	0.015209
STK6_283_295	0.004342	0.007372	BAD_69_81	-0.03808	0.090729	CDN1A_139_151	-0.03364	0.064144	GRIK2_708_720	-0.00847	0.014734
LIPS_944_956	-0.01135	0.005451	FIBA_569_581	0.057083	0.04024	RYR1_4317_4329	-0.03481	0.048673	FOXO3_25_37	-0.02257	0.013698
CFTR_730_742	-0.00681	0.003595	E1A_ADE05_212_224	-0.02196	0.030516	GPR6_349_361	-0.02922	0.035107	VASP_271_283	0.006826	0.010432
H32_3_18	-0.00536	0.002981	TOP2A_1463_1475	0.023638	0.026436	MPIP3_208_220	0.057979	0.033665	CAC1C_1974_1986	0.005785	0.009665
GPSM2_394_406	0.009673	0.002853	GBRB2_427_439	0.016389	0.017465	P53_12_24	0.031664	0.030051	ACM5_494_506	0.007689	0.005823
ADDB_706_718	-0.00245	0.001502	ACM1_421_433	-0.01357	0.015205	BAD_69_81	-0.00279	0.009939	NFKB1_330_342	0.005772	0.005168
KCC2G_278_289	-0.0013	0.001418	NOS3_1171_1183	-0.00822	0.013827	RB_350_362	-0.00204	0.000902	CFTR_761_773	0.000203	0.000418
